# Supplementary material for: Reduced ATP turnover during hibernation in relaxed skeletal muscle
Source: Nat Commun. 2025 Jan 2;16:80. doi: 10.1038/s41467-024-55565-4 (PMC11696273; doi:10.1038/s41467-024-55565-4)
Supplement: Supplementary file 4 — Source Data [file 41467_2024_55565_MOESM4_ESM.xlsx]

## Sheet: Figure1A
			B3_w22	B2_w22	B6_w22	B1_w22	B7_w22	B5_w22	B5_s22	B2_s22	B3_s22	B1_s22	B8_w23	B7_w23	B9_w23	B5_w23	B4_w23	B4_s23	B5_s23	B8_s23	B9_s23	B7_s23
			4194.73	5805.86	2510.35	2270.02	1793.6	1950.74	3165.32	3044.37	3907.18	2448.59	2136.95	1200.12	1065.01	4349.15	2547.48	1906	3529.13	2964.24	1861.78	5715.08
			3281	4015.36	1880.94	2446.4	1915.68	2816.59	3068.86	5007.27	4007.51	2556.43	1637.67	2753.47	969.33	4255.2	3923.81	2057.83	5433.96	3054.15	1363.39	1904.07
			2643.02	4717.95	2422.35	3185.29	3185.29	3726.56	4459.89	3170.3	3102.49	2389.04	2844.87	2161.6	1992.05	6211	6033.07	2913.81	3954.4	2932.97	1917.62	4791.26
			3303.88	4630.12	2459.56	2906.64	1675.54	3303.88	2668.13	3347.31	3170.3	2668.13	1319.59	1526.68	2224.52	4406.8	3590.8	3678.04	5265.47	1939.02	2169.84	5326.73
			3056.6	4561.05	2413.64	2308.18	1412.91	3653.9	4041.23	3748.23	2308.88	2241.27	1290.78	2448.59	1540.55	2357.39	3443.68	2543.76	4277.77	2149.26	2041.79	5083.84
			2588.64	2017.83	1412.91	4223.47	803.84	2523.69	2744.18	4973.89	4175.63	3232.97	2067.49	1856.05	1215.51	2041.79	3172.8	2512.57	2564.8	2957.01	2053.81	5575.29
			3175.29	3427.24	1816.18	3235.49	1523.22	2769.76	3147.89	3820.9	4154.66	3669.99	1363.39	2942.57	1542.87	5268.69	1988.75	2474.97	3027.28	2483.79	1982.17	2295.42
			2634.26			2765.1		2161.6	2404.94	3573.12	5814.86	3115.67	2308.18	2219.65	1946.83	2942.57	3293.7	2854.33	3024.84	2953.64	1335.73	4055.32
			2806.89			3393.16			2221.74	4396.02	2065.88	4009.38	2646.81	2016.21	1262.29	8127.15	2349.05	2040.18	4038.41	1691.9	1818.07	3912.74
			2654.84			2903.25			3110.72	4742.32	3041.92	2832.28	2222.8	2347.34	1489.97	5684.98	3151.26	2925.78	3699.57	1138.02	1719.34	2878.79
						1843.59			2561.66	2802.5		2924.18	2295.03	1430.99	968.51	2796.33	2867.55	3172.07	4004.7	3620.1	1805.36	3027.59
									4579.02	6082.49			1210.07		1086.31	3081.14		2373.38	4235.87	989.769	1170.71	3731.05
									4206.22	3729.15			1548.43		1251.29	7032.5		3227.46	4351.13	2572.86	1026.77
									3471.47	2614.06					831.71				3574.6		1665.71
									2240.57	4230.39									2519.58		1700.19
									2969.07
									3150.38
																								MIN	MAX
	n		10	7	7	11	7	8	17	15	10	11	13	11	14	13	11	13	15	13	15	12		7	17
	avergae		3033.92	4167.92	2130.85	2861.87	1758.58	2863.34	3188.9	3952.15	3574.93	2917.08	1914.77	2082.12	1384.77	4504.21	3305.63	2667.71	3833.43	2418.98	1708.82	4024.76
	Stdev		495.306	1193.62	426.99	652.676	725.111	656.374	740.498	954.686	1083.35	552.588	549.478	546.517	425.598	1883.22	1066.72	521.186	851.162	791.944	340.243	1298.98
	SEM		156.63	451.145	161.387	196.789	274.066	232.063	179.597	246.499	342.586	166.611	152.398	164.781	113.746	522.312	321.629	144.551	219.769	219.646	87.8503	374.984
			winter															average			summer																		average
			4194.73	3281	2643.02	3303.88	3056.6	2588.64	3175.29	2634.26	2806.89	2654.84						3033.92			3165.32	3068.86	4459.89	2668.13	4041.23	2744.18	3147.89	2404.94	2221.74	3110.72	2561.66	4579.02	4206.22	3471.47	2240.57	2969.07	3150.38		3188.9
			5805.86	4015.36	4717.95	4630.12	4561.05	2017.83	3427.24									4167.92			3044.37	5007.27	3170.3	3347.31	3748.23	4973.89	3820.9	3573.12	4396.02	4742.32	2802.5	6082.49	3729.15	2614.06	4230.39				3952.15
			2510.35	1880.94	2422.35	2459.56	2413.64	1412.91	1816.18									2130.85			3907.18	4007.51	3102.49		3170.3	2308.88	4175.63	4154.66	5814.86	2065.88	3041.92								3574.93
			2270.02	2446.4	3185.29	2906.64	2308.18	4223.47	3235.49	2765.1	3393.16	2903.25	1843.59					2861.87
			1793.6	1915.68	3185.29	1675.54	1412.91	803.84	1523.22									1758.58			2448.59	2556.43	2389.04	2668.13	2241.27	3232.97	3669.99	3115.67	4009.38	2832.28	2924.18								2917.08
			1950.74	2816.59	3726.56	3303.88	3653.9	2523.69	2769.76	2161.6								2863.34
																					1906	2057.83	2913.81	3678.04	2543.76	2512.57	2474.97	2854.33	2040.18	2925.78	3172.07	2373.38	3227.46						2667.71
			2136.95	1637.67	2844.87	1319.59	1290.78	2067.49	1363.39	2308.18	2646.81	2222.8	2295.03	1210.07	1548.43			1914.77			3529.13	5433.96	3954.4	5265.47	4277.77	2564.8	3027.28	3024.84	4038.41	3699.57	4004.7	4235.87	4351.13	3574.6	2519.58				3833.43
			1200.12	2753.47	2161.6	1526.68	2448.59	1856.05	2942.57	2219.65	2016.21	2347.34	1430.99					2082.12			2964.24	3054.15	2932.97	1939.02	2149.26	2957.01	2483.79	2953.64	1691.9	1138.02	3620.1	989.769	2572.86						2418.98
			1065.01	969.33	1992.05	2224.52	1540.55	1215.51	1542.87	1946.83	1262.29	1489.97	968.51	1086.31	1251.29	831.71		1384.77			1861.78	1363.39	1917.62	2169.84	2041.79	2053.81	1982.17	1335.73	1818.07	1719.34	1805.36	1170.71	1026.77	1665.71	1700.19				1708.82
			4349.15	4255.2	6211	4406.8	2357.39	2041.79	5268.69	2942.57	8127.15	5684.98	2796.33	3081.14	7032.5			4504.21			5715.08	1904.07	4791.26	5326.73	5083.84	5575.29	2295.42	4055.32	3912.74	2878.79	3027.59	3731.05							4024.76
			2547.48	3923.81	6033.07	3590.8	3443.68	3172.8	1988.75	3293.7	2349.05	3151.26	2867.55					3305.63
			N	11																	N	9
			average	2728																	average	3142.97
			Stdev	993.523																	Stdev	787.054
			SEM	299.559																	SEM	262.351
Graphs plotted in GraphPad Prism software (version 10.0.2 for Mac).												Unpaired t test
												P value	0.3225
												P value summary	ns
												Significantly different (P < 0.05)?	No
												One- or two-tailed P value?	Two-tailed
												t, df	t=1.017, df=18

## Sheet: Figure1B
			B3_w22	B2_w22	B6_w22	B1_w22	B7_w22	B5_w22	B5_s22	B2_s22	B3_s22	B1_s22	B8_w23	B7_w23	B9_w23	B5_w23	B4_w23	B4_s23	B5_s23	B8_s23	B9_s23	B7_s23
			181.144	104.842	129.437	103.685	156.111	93.964	148.532	212.983	123.693	102.369	153.327	91.194	163.824	184.013	163.338	193.074	160.408	111.226	169.032	217.915
			136.864	109.953	121.721	182.104	123.455	88.121	163.145	226.361	155.133	102.049	112.799	105.848	117.239	109.137	100.642	153.074	169.637	166.265	226.127	216.747
			122.701	103.23	143.455	153.33	73.871	49.241	172.7	176.477	164.464	161.461	202.336	151.637	99.639	70.649	92.954	192.188	197.375	141.154	150.499	212.888
			209.299	126.4	105.1	136.309	124.915	124.581	166.615	90.605	110.01	164.237	203.986	122.969	89.581	134.383	114.32	237.518	141.032	210.828	144.388	177.032
			146.715	87.743	115.904	134.695	202.349	115.247	150.958	95.52	115.027	151.718	161.742	173.164	129.21	241.03	132.358	185.474	191.408	119.669	99.766	223.571
			174.57	51.045	87.762	111.614	242.461	181.877	185.909	93.282	147.637	88.066	217.986	95.087	208.569	131.111	133.922	245.485	231.106	142.34	151.182	211.81
			152.899	54.971	81.93	144.553	200.366	116.905	148.532	175.208	233.832	169.723	149.685	151.522	91.042	144.442	170.281	171.235	162.56	134.754	166.534	193.967
			81.2371			187.697		220.763	163.145	173.265		142.541	123.507	111.019	137.058	193.316	184.053	178.255	114.865	150.696	220.03	188.87
			79.4474			70.2295			172.7	174.651		148.29	130.691	255.487	108.812	289.665	187.373	236.841	148.494	187.187	182.116	151.453
			191.273			112.357			79.882	138.291			134.203		226.432	105.091		186.275	160.786	150.349	173.148	198.177
						115.644			166.615	147.126			82.6396			142.197		144.858	149.779	174.028	173.982	187.615
									75.31				92.4807					118.776	162.726	160.644	270.093
									150.958									148.693		194.337	119.696
									185.909												162.093
																					191.156
																								MIN	MAX
	n		10	7	7	11	7	8	14	11	7	9	12	9	10	11	9	13	12	13	15	11		7	15
	average		147.615	91.1691	112.187	132.02	160.504	123.837	152.208	154.888	149.971	136.717	147.115	139.77	137.141	158.639	142.138	183.98	165.848	157.19	173.323	198.186
	stdev		43.9439	28.456	22.1444	34.5503	58.0527	54.2722	33.9006	46.7745	42.3936	30.823	43.567	51.7207	48.1224	63.7813	35.5713	38.4911	29.8031	29.0475	42.3046	21.5122
	SEM		13.8963	10.7553	8.36981	10.4173	21.9419	19.1881	9.06031	14.1031	16.0233	10.2743	12.5767	17.2402	15.2176	19.2308	11.8571	10.6755	8.60342	8.05632	10.923	6.48617
			winter													average					summer																average
			181.144	136.864	122.701	209.299	146.715	174.57	152.899	81.2371	79.4474	191.273				147.615					179.477	158.626	149.129	190.021													169.313
			104.842	109.953	103.23	126.4	87.743	51.045	54.971							91.1691					212.983	226.361	176.477	90.605	95.52	93.282	175.208	173.265									155.463
			129.437	121.721	143.455	105.1	115.904	87.762	81.93	81.93						108.405					123.693	155.133	164.464	110.01	115.027												133.665
			103.685	182.104	153.33	136.309	134.695	111.614	144.553	187.697	70.2295	112.357	115.644			132.02					148.532	163.145	172.7	79.882	166.615	75.31											134.364
			156.111	123.455	73.871	124.915	202.349	242.461	200.366							160.504					102.369	102.049	161.461	164.237	151.718	88.066	169.723	142.541	148.29								136.717
			93.964	88.121	49.241	124.581	115.247	181.877	116.905	220.763						123.837					148.532	163.145	172.7	166.615	150.958	185.909	163.145	172.7	79.882	166.615	148.532						156.248
			153.327	112.799	202.336	203.986	161.742	217.986	149.685	123.507	130.691	134.203	82.6396	92.4807		147.115					212.983	226.361	176.477	90.605	138.291	147.126	95.52	93.282	175.208	173.265	174.651						154.888
			91.194	105.848	151.637	122.969	173.164	95.087	151.522	111.019	255.487					139.77					123.693	155.133	164.464	110.01	115.027	147.637	233.832										149.971
			226.432	163.824	117.239	99.639	89.581	129.21	208.569	91.042	137.058	108.812				137.141					102.369	102.049	161.461	164.237	151.718	88.066	169.723	142.541	148.29								136.717
			184.013	109.137	70.649	134.383	241.03	131.111	144.442	193.316	289.665	105.091	142.197			158.639					193.074	153.074	192.188	237.518	185.474	245.485	171.235	178.255	236.841	186.275	144.858	118.776	148.693				183.98
			163.338	100.642	92.954	114.32	132.358	133.922	170.281	184.053	187.373					142.138					160.408	169.637	197.375	141.032	191.408	231.106	162.56	114.865	148.494	160.786	149.779	162.726					165.848
																					111.226	166.265	141.154	210.828	119.669	142.34	134.754	150.696	187.187	150.349	174.028	160.644	194.337				157.19
																					169.032	226.127	150.499	144.388	99.766	151.182	166.534	220.03	182.116	173.148	173.982	270.093	119.696	162.093	191.156		173.323
																					217.915	216.747	212.888	177.032	223.571	211.81	193.967	188.87	151.453	198.177	187.615						198.186
			N	11																	N	14
			average	135.305																	average	157.562
			Stdev	20.8672																	Stdev	19.3205				ttest	0.0111199
			SEM	6.29169																	SEM	5.16361
Graphs plotted in GraphPad Prism software (version 10.0.2 for Mac).
												Unpaired t test
												P value	0.0115
												P value summary	*
												Significantly different (P < 0.05)?	Yes
												One- or two-tailed P value?	Two-tailed
												t, df	t=2.747, df=23

## Sheet: Figure1C
Rappresentative
	f36	f23
0	0	0
0.0005	0	0
0.001	0	0						av. Each bear			av. Each bear
0.0015	0	0.298507						summer			winter
0.002	0.533334	0.298507						296.725			240.177
0.0025	0.8	0.298507						133.872			244.05
0.003	0.8	0.298507						200.901			255.618
0.0035	1.06667	0.895522						320.067			339.549
0.004	1.86667	1.19403						265.747			690.888
0.0045	2.13333	0.895522						225.719			326.755
0.005	2.4	1.19403						260.282			500.703
0.0055	2.13333	1.79104						267.636			513.391
0.006	2.93333	1.79104									236.164			Unpaired t test
0.0065	3.2	1.79104									354.497			P value	0.0454
0.007	3.73333	2.08955												P value summary	*
0.0075	4	2.38806												Significantly different (P < 0.05)?	Yes
0.008	4.26667	2.68657												One- or two-tailed P value?	Two-tailed
0.0085	4.26667	2.68657												t, df	t=2.170, df=16
0.009	5.06667	2.98507					N	8		N	10
0.0095	4.8	3.58209					average	246.369		average	370.179
0.01	5.06667	3.58209					Stdev	58.7219		Stdev	151.791
0.0105	5.33333	3.58209					SEM	20.7613		SEM	48.0004
0.011	5.86667	3.58209
0.0115	5.6	3.58209
0.012	5.33333	3.58209
0.0125	6.13333	3.28358
0.013	6.13333	2.98507		Graphs plotted in GraphPad Prism software (version 10.0.2 for Mac).
0.0135	5.86667	2.68657
0.014	6.13333	3.28358
0.0145	6.13333	4.47761
0.015	6.4	4.1791
0.0155	6.66667	4.47761
0.016	6.66667	5.07463
0.0165	6.66667	4.77612
0.017	6.93333	5.67164
0.0175	7.46667	5.67164
0.018	7.73333	5.97015
0.0185	8	5.97015
0.019	8.53333	5.97015
0.0195	8.8	6.26866
0.02	8.53333	5.97015
0.0205	9.33333	5.67164
0.021	9.6	5.37313
0.0215	10.4	5.37313
0.022	10.6667	5.67164
0.0225	10.6667	5.67164
0.023	10.9333	6.26866
0.0235	10.6667	6.86567
0.024	11.2	7.16418
0.0245	11.4667	7.16418
0.025	11.2	7.46269
0.0255	12	7.46269
0.026	12	6.86567
0.0265	12.2667	6.86567
0.027	12.2667	7.76119
0.0275	12.8	6.86567
0.028	12.8	7.76119
0.0285	13.0667	8.35821
0.029	13.6	8.65672
0.0295	13.0667	8.95522
0.03	13.8667	9.25373
0.0305	14.4	9.25373
0.031	14.4	9.25373
0.0315	14.6667	8.65672
0.032	15.2	8.95522
0.0325	15.2	8.95522
0.033	15.2	8.65672
0.0335	15.7333	9.55224
0.034	15.2	10.4478
0.0345	11.2	10.1493
0.035	10.6667	11.0448
0.0355	11.4667	10.4478
0.036	11.7333	10.1493
0.0365	12	10.1493
0.037	12.5333	9.25373
0.0375	12	9.85075
0.038	12.8	10.1493
0.0385	12.8	10.1493
0.039	13.3333	11.0448
0.0395	13.8667	11.0448
0.04	14.4	11.6418
0.0405	14.4	11.6418
0.041	14.9333	11.9403
0.0415	14.9333	12.5373
0.042	15.2	12.2388
0.0425	15.7333	12.5373
0.043	15.7333	13.1343
0.0435	16.5333	13.1343
0.044	16.2667	13.1343
0.0445	17.0667	13.4328
0.045	17.3333	12.8358
0.0455	17.3333	13.4328
0.046	18.1333	13.1343
0.0465	18.6667	13.4328
0.047	18.6667	13.1343
0.0475	18.6667	12.8358
0.048	19.4667	13.1343
0.0485	19.2	13.4328
0.049	19.2	13.7313
0.0495	19.4667	14.0299
0.05	19.7333	14.6269
0.0505	20.2667	14.9254
0.051	20.8	14.9254
0.0515	20.5333	14.9254
0.052	20.5333	15.2239
0.0525	21.0667	14.9254
0.053	21.0667	14.9254
0.0535	21.6	14.9254
0.054	21.6	14.6269
0.0545	21.8667	14.6269
0.055	22.1333	14.9254
0.0555	22.1333	14.9254
0.056	22.6667	15.2239
0.0565	22.9333	15.5224
0.057	22.9333	15.5224
0.0575	22.6667	16.1194
0.058	22.6667	16.1194
0.0585	22.6667	16.4179
0.059	22.9333	17.0149
0.0595	23.2	17.0149
0.06	23.4667	17.3134
0.0605	23.7333	17.3134
0.061	23.7333	17.9104
0.0615	24.2667	17.3134
0.062	24.2667	17.6119
0.0625	24.5333	17.9104
0.063	25.0667	17.9104
0.0635	25.0667	17.0149
0.064	26.1333	17.0149
0.0645	26.1333	17.6119
0.065	26.4	17.6119
0.0655	26.9333	17.6119
0.066	27.2	17.9104
0.0665	26.9333	18.5075
0.067	27.4667	19.1045
0.0675	27.7333	19.403
0.068	28	19.7015
0.0685	28.2667	20
0.069	28.5333	19.7015
0.0695	28.5333	20
0.07	29.0667	20.2985
0.0705	28.8	20.2985
0.071	29.0667	20.2985
0.0715	29.0667	20
0.072	29.3333	20.2985
0.0725	29.6	20.2985
0.073	29.6	20
0.0735	29.6	20.2985
0.074	29.6	19.7015
0.0745	29.8667	20
0.075	29.3333	20.2985
0.0755	29.8667	20.597
0.076	30.1333	20.2985
0.0765	30.6667	20.8955
0.077	30.6667	20.597
0.0775	30.6667	21.194
0.078	30.6667	21.4925
0.0785	30.9333	21.4925
0.079	31.2	22.0896
0.0795	31.7333	22.3881
0.08	32	22.3881
0.0805	32.5333	22.3881
0.081	32.8	22.6866
0.0815	33.3333	22.3881
0.082	33.6	22.9851
0.0825	33.6	23.5821
0.083	33.8667	23.5821
0.0835	34.1333	22.9851
0.084	34.1333	22.9851
0.0845	34.1333	22.6866
0.085	34.1333	23.2836
0.0855	33.8667	23.5821
0.086	34.1333	23.2836
0.0865	34.4	23.8806
0.087	34.1333	23.5821
0.0875	34.4	23.5821
0.088	34.1333	24.1791
0.0885	34.6667	24.1791
0.089	34.9333	24.4776
0.0895	35.2	25.0746
0.09	34.9333	25.3731
0.0905	35.7333	24.4776
0.091	35.7333	24.1791
0.0915	36.2667	24.1791
0.092	36.2667	24.7761
0.0925	36.5333	24.7761
0.093	36.5333	25.0746
0.0935	37.0667	25.0746
0.094	37.0667	25.0746
0.0945	37.6	25.0746
0.095	37.3333	25.3731
0.0955	37.3333	25.9701
0.096	37.8667	25.3731
0.0965	38.1333	25.3731
0.097	38.4	25.6716
0.0975	38.6667	25.9701
0.098	38.9333	25.6716
0.0985	39.2	26.5672
0.099	38.9333	27.1642
0.0995	39.2	27.1642
0.1	39.4667	27.4627
0.1005	39.7333	28.0597
0.101	40	28.0597
0.1015	40.2667	28.0597
0.102	40.2667	27.7612
0.1025	40.5333	28.3582
0.103	41.3333	28.3582
0.1035	41.3333	28.6567
0.104	41.0667	28.0597
0.1045	41.3333	28.3582
0.105	41.3333	28.3582
0.1055	41.3333	28.6567
0.106	41.6	28.6567
0.1065	41.3333	28.6567
0.107	41.3333	28.9552
0.1075	41.3333	28.9552
0.108	41.0667	29.2537
0.1085	41.6	29.2537
0.109	41.6	29.5522
0.1095	41.8667	29.8507
0.11	42.4	29.8507
0.1105	43.2	29.2537
0.111	43.2	29.2537
0.1115	43.2	28.9552
0.112	43.7333	29.2537
0.1125	44	29.2537
0.113	43.4667	29.5522
0.1135	42.9333	29.5522
0.114	43.4667	30.1493
0.1145	43.4667	30.7463
0.115	44	30.7463
0.1155	44.2667	31.0448
0.116	45.3333	31.0448
0.1165	45.3333	31.3433
0.117	45.3333	31.3433
0.1175	45.3333	31.6418
0.118	45.6	31.6418
0.1185	45.0667	31.6418
0.119	44.8	31.3433
0.1195	44.5333	31.6418
0.12	44.8	31.9403
0.1205	45.8667	31.6418
0.121	46.1333	31.3433
0.1215	45.8667	31.0448
0.122	45.8667	31.3433
0.1225	46.6667	31.6418
0.123	46.4	32.2388
0.1235	46.1333	32.2388
0.124	46.6667	32.8358
0.1245	46.4	33.1343
0.125	46.4	33.1343
0.1255	46.1333	33.4328
0.126	46.6667	33.1343
0.1265	47.4667	33.4328
0.127	48.2667	32.5373
0.1275	48.2667	32.8358
0.128	48.5333	32.2388
0.1285	48.5333	32.8358
0.129	48.5333	33.7313
0.1295	48.8	33.4328
0.13	48.5333	34.0299
0.1305	48.8	34.0299
0.131	48.8	33.7313
0.1315	48.5333	33.7313
0.132	48	33.1343
0.1325	48	33.1343
0.133	48.2667	33.4328
0.1335	48.2667	34.3284
0.134	48.5333	34.6269
0.1345	48.5333	35.2239
0.135	49.6	35.2239
0.1355	50.1333	35.5224
0.136	50.4	35.5224
0.1365	50.1333	34.9254
0.137	50.4	35.2239
0.1375	50.9333	34.9254
0.138	50.6667	34.9254
0.1385	50.9333	34.9254
0.139	50.6667	34.3284
0.1395	50.4	34.9254
0.14	50.4	35.5224
0.1405	51.4667	35.2239
0.141	53.0667	35.5224
0.1415	52.8	36.1194
0.142	52.2667	36.1194
0.1425	53.0667	36.4179
0.143	53.3333	37.0149
0.1435	53.3333	36.7164
0.144	52	36.7164
0.1445	52.5333	37.0149
0.145	51.4667	37.0149
0.1455	51.2	37.0149
0.146	52	37.0149
0.1465	53.0667	37.3134
0.147	53.6	37.3134
0.1475	54.1333	37.0149
0.148	54.4	36.7164
0.1485	54.6667	36.7164
0.149	55.2	36.4179
0.1495	54.9333	36.7164
0.15	55.4667	37.0149
0.1505	55.2	37.6119
0.151	55.4667	37.3134
0.1515	55.2	38.209
0.152	55.2	37.9104
0.1525	55.2	37.9104
0.153	54.9333	37.9104
0.1535	54.9333	38.806
0.154	55.2	38.209
0.1545	55.7333	39.1045
0.155	55.7333	39.1045
0.1555	55.7333	39.1045
0.156	55.4667	39.1045
0.1565	56.2667	39.403
0.157	56	39.403
0.1575	56.5333	39.403
0.158	56.2667	39.403
0.1585	56.8	39.7015
0.159	57.0667	39.1045
0.1595	57.0667	38.806
0.16	57.3333	38.806
0.1605	57.6	39.403
0.161	57.3333	38.806
0.1615	57.8667	39.1045
0.162	58.1333	39.1045
0.1625	58.1333	39.1045
0.163	58.1333	39.403
0.1635	58.6667	39.7015
0.164	58.6667	40
0.1645	58.4	40
0.165	58.6667	40.2985
0.1655	58.4	40.8955
0.166	58.6667	40.8955
0.1665	58.6667	41.194
0.167	58.6667	41.4925
0.1675	58.4	40.8955
0.168	57.8667	40.8955
0.1685	57.6	40.8955
0.169	57.6	40.8955
0.1695	57.6	40.8955
0.17	57.8667	40.8955
0.1705	58.4	40.597
0.171	58.1333	40.8955
0.1715	58.9333	40.8955
0.172	59.2	40.8955
0.1725	59.7333	41.194
0.173	59.7333	40.8955
0.1735	60.2667	41.194
0.174	60.5333	41.194
0.1745	60.5333	40.8955
0.175	60.8	41.194
0.1755	60.5333	41.4925
0.176	60.8	41.194
0.1765	60.2667	41.4925
0.177	60.2667	41.4925
0.1775	59.7333	41.791
0.178	59.7333	41.791
0.1785	59.7333	42.0896
0.179	60	41.791
0.1795	59.7333	42.0896
0.18	60	42.3881
0.1805	59.7333	42.0896
0.181	60	42.3881
0.1815	60.2667	42.3881
0.182	60.2667	42.9851
0.1825	60.5333	43.2836
0.183	60.8	43.2836
0.1835	61.0667	43.2836
0.184	61.0667	43.2836
0.1845	61.3333	43.2836
0.185	61.6	43.5821
0.1855	61.6	43.8806
0.186	61.8667	43.2836
0.1865	61.8667	43.8806
0.187	61.6	44.1791
0.1875	61.8667	44.1791
0.188	61.6	44.4776
0.1885	61.3333	44.4776
0.189	61.6	44.7761
0.1895	62.1333	45.0746
0.19	61.6	45.0746
0.1905	61.8667	44.7761
0.191	61.6	45.0746
0.1915	62.1333	45.6716
0.192	62.1333	45.3731
0.1925	62.4	45.6716
0.193	62.1333	45.3731
0.1935	62.4	45.6716
0.194	62.4	45.3731
0.1945	62.6667	45.6716
0.195	62.6667	45.6716
0.1955	63.2	45.6716
0.196	63.4667	46.2687
0.1965	64.2667	45.9701
0.197	64.2667	46.2687
0.1975	64.5333	46.2687
0.198	64.8	46.2687
0.1985	64.5333	45.9701
0.199	64.8	45.6716
0.1995	64.8	45.3731
0.2	65.0667	45.3731
0.2005	64.8	45.0746
0.201	64.5333	45.0746
0.2015	64.8	45.6716
0.202	64.8	45.3731
0.2025	64.8	45.9701
0.203	64.8	45.6716
0.2035	64.8	46.2687
0.204	64.8	45.9701
0.2045	65.3333	46.5672
0.205	65.6	46.8657
0.2055	65.0667	47.1642
0.206	65.3333	47.1642
0.2065	66.1333	47.7612
0.207	66.1333	47.7612
0.2075	66.6667	47.7612
0.208	66.4	47.7612
0.2085	66.4	48.0597
0.209	66.4	47.7612
0.2095	66.4	47.4627
0.21	66.1333	47.7612
0.2105	65.8667	46.8657
0.211	65.8667	46.8657
0.2115	65.3333	46.8657
0.212	65.6	47.1642
0.2125	65.8667	47.1642
0.213	65.6	46.8657
0.2135	65.8667	46.8657
0.214	65.6	47.4627
0.2145	65.8667	47.4627
0.215	66.1333	47.7612
0.2155	66.4	48.0597
0.216	66.4	48.0597
0.2165	66.6667	47.7612
0.217	67.2	48.0597
0.2175	67.2	48.3582
0.218	67.7333	48.0597
0.2185	67.2	48.6567
0.219	66.9333	48.9552
0.2195	66.6667	48.3582
0.22	66.9333	49.2537
0.2205	67.2	49.2537
0.221	66.6667	49.5522
0.2215	67.4667	49.5522
0.222	68	49.5522
0.2225	68.2667	49.5522
0.223	68.2667	49.5522
0.2235	68.2667	49.8507
0.224	68.2667	49.5522
0.2245	68	49.5522
0.225	67.7333	50.1493
0.2255	67.4667	49.8507
0.226	67.2	50.1493
0.2265	67.7333	50.1493
0.227	68	49.5522
0.2275	68	50.1493
0.228	68.2667	50.4478
0.2285	68.8	50.4478
0.229	69.0667	50.4478
0.2295	69.0667	50.7463
0.23	69.0667	50.4478
0.2305	69.0667	50.1493
0.231	68.5333	50.1493
0.2315	68.8	50.4478
0.232	68.5333	50.1493
0.2325	69.0667	49.8507
0.233	69.3333	50.1493
0.2335	69.3333	50.1493
0.234	69.6	50.1493
0.2345	69.8667	50.1493
0.235	69.8667	50.1493
0.2355	69.8667	49.8507
0.236	69.3333	50.4478
0.2365	68.8	50.4478
0.237	68.5333	50.1493
0.2375	69.0667	50.1493
0.238	68.8	50.7463
0.2385	69.0667	51.0448
0.239	69.3333	51.3433
0.2395	70.1333	51.0448
0.24	69.8667	51.3433
0.2405	70.1333	51.6418
0.241	70.4	51.6418
0.2415	70.9333	51.6418
0.242	70.6667	51.6418
0.2425	70.9333	51.6418
0.243	70.9333	51.6418
0.2435	70.6667	51.6418
0.244	70.4	51.6418
0.2445	70.4	51.3433
0.245	70.4	51.3433
0.2455	70.4	51.3433
0.246	70.6667	51.9403
0.2465	70.6667	51.6418
0.247	70.6667	51.6418
0.2475	70.6667	51.6418
0.248	70.6667	51.9403
0.2485	70.9333	51.9403
0.249	70.9333	52.2388
0.2495	70.6667	51.9403
0.25	71.2	51.6418
0.2505	71.2	52.5373
0.251	70.9333	52.2388
0.2515	70.9333	52.5373
0.252	70.9333	52.5373
0.2525	70.9333	52.5373
0.253	70.9333	52.5373
0.2535	70.6667	52.5373
0.254	70.9333	52.8358
0.2545	72	52.8358
0.255	72.2667	52.5373
0.2555	72.5333	52.8358
0.256	72.5333	53.4328
0.2565	72.5333	53.1343
0.257	72.8	53.4328
0.2575	72.8	54.0299
0.258	72.2667	53.7313
0.2585	72	54.0299
0.259	71.7333	54.0299
0.2595	71.7333	54.3284
0.26	72	54.0299
0.2605	72.5333	54.3284
0.261	72.5333	54.3284
0.2615	72.5333	54.6269
0.262	72.5333	54.9254
0.2625	72.5333	54.9254
0.263	72.2667	54.9254
0.2635	72	54.9254
0.264	71.7333	54.9254
0.2645	72.2667	54.9254
0.265	72.8	54.6269
0.2655	73.0667	54.9254
0.266	73.6	54.9254
0.2665	73.6	54.9254
0.267	74.1333	54.6269
0.2675	74.4	54.9254
0.268	74.4	54.6269
0.2685	73.8667	54.9254
0.269	74.4	54.6269
0.2695	74.1333	54.6269
0.27	73.8667	54.3284
0.2705	73.6	54.3284
0.271	73.3333	54.9254
0.2715	73.3333	54.6269
0.272	72.8	55.2239
0.2725	72.2667	55.8209
0.273	72.5333	55.5224
0.2735	73.6	55.5224
0.274	73.6	55.5224
0.2745	73.8667	55.8209
0.275	73.8667	56.1194
0.2755	73.6	57.0149
0.276	73.3333	56.7164
0.2765	73.6	56.7164
0.277	73.6	57.3134
0.2775	74.4	57.0149
0.278	74.9333	57.0149
0.2785	74.9333	57.3134
0.279	75.4667	56.7164
0.2795	75.2	57.3134
0.28	74.1333	57.0149
0.2805	74.1333	56.4179
0.281	74.6667	56.1194
0.2815	74.6667	55.8209
0.282	74.6667	56.1194
0.2825	74.9333	55.5224
0.283	74.9333	55.5224
0.2835	74.9333	56.4179
0.284	74.4	56.7164
0.2845	73.8667	57.0149
0.285	74.1333	56.4179
0.2855	74.4	56.7164
0.286	74.9333	57.3134
0.2865	75.2	57.3134
0.287	74.6667	57.3134
0.2875	74.4	57.6119
0.288	74.6667	58.209
0.2885	75.2	58.209
0.289	75.4667	58.209
0.2895	76	58.209
0.29	76	58.209
0.2905	76.2667	57.9104
0.291	76.5333	57.9104
0.2915	76.2667	57.9104
0.292	75.7333	58.209
0.2925	74.9333	57.9104
0.293	74.9333	58.209
0.2935	75.4667	57.9104
0.294	75.7333	57.9104
0.2945	76	57.9104
0.295	76	57.9104
0.2955	76	57.6119
0.296	76	57.3134
0.2965	76.2667	58.209
0.297	75.7333	57.0149
0.2975	76	57.6119
0.298	75.4667	58.209
0.2985	75.2	58.806
0.299	75.2	59.1045
0.2995	75.7333	59.1045
0.3	76.2667	59.403
0.3005	76.8	59.403
0.301	77.0667	58.806
0.3015	76.8	58.806
0.302	77.6	58.806
0.3025	77.3333	58.209
0.303	77.3333	58.209
0.3035	76.8	58.209
0.304	76.8	58.209
0.3045	76.5333	58.209
0.305	76.5333	58.209
0.3055	76.2667	59.1045
0.306	76.5333	59.1045
0.3065	77.0667	59.403
0.307	76.8	59.7015
0.3075	77.0667	59.7015
0.308	77.3333	59.1045
0.3085	77.0667	58.806
0.309	77.3333	58.806
0.3095	77.3333	59.1045
0.31	77.0667	59.7015
0.3105	77.0667	60
0.311	77.0667	60.2985
0.3115	76.8	60.597
0.312	76.5333	60.8955
0.3125	77.0667	60.597
0.313	77.6	60.8955
0.3135	78.1333	60.597
0.314	78.1333	60
0.3145	78.4	59.1045
0.315	78.4	59.1045
0.3155	78.6667	59.403
0.316	78.1333	59.403
0.3165	77.3333	60
0.317	76.8	60
0.3175	77.0667	60.2985
0.318	76.5333	60.2985
0.3185	76.8	60.597
0.319	77.3333	60.597
0.3195	77.3333	60.2985
0.32	77.3333	60
0.3205	77.8667	59.7015
0.321	78.1333	60.2985
0.3215	77.8667	60.597
0.322	78.6667	61.4925
0.3225	78.9333	61.791
0.323	78.1333	61.791
0.3235	78.9333	61.791
0.324	79.2	61.791
0.3245	79.2	61.4925
0.325	79.4667	60.8955
0.3255	79.2	60.597
0.326	79.7333	60.2985
0.3265	79.4667	60.8955
0.327	79.2	60.8955
0.3275	79.2	60.597
0.328	78.6667	61.194
0.3285	78.6667	60.8955
0.329	78.4	61.194
0.3295	77.8667	61.4925
0.33	77.8667	61.791
0.3305	78.1333	61.791
0.331	77.6	61.791
0.3315	77.3333	62.0896
0.332	77.6	61.791
0.3325	77.6	61.194
0.333	77.8667	61.194
0.3335	77.6	60.8955
0.334	78.4	61.4925
0.3345	78.6667	62.0896
0.335	79.2	62.6866
0.3355	79.4667	62.9851
0.336	79.7333	62.6866
0.3365	80	62.0896
0.337	80.5333	61.4925
0.3375	80.5333	61.194
0.338	80.5333	61.791
0.3385	80.5333	62.0896
0.339	80.2667	62.9851
0.3395	79.7333	62.0896
0.34	80.2667	61.194
0.3405	79.7333	62.0896
0.341	79.7333	62.9851
0.3415	78.9333	62.9851
0.342	78.6667	62.6866
0.3425	78.6667	62.3881
0.343	79.2	62.0896
0.3435	78.9333	62.3881
0.344	79.2	62.6866
0.3445	79.2	62.6866
0.345	79.2	62.9851
0.3455	79.2	63.2836
0.346	79.4667	63.8806
0.3465	79.4667	63.5821
0.347	79.4667	64.1791
0.3475	80	64.1791
0.348	80	64.1791
0.3485	80.2667	63.5821
0.349	80.2667	63.2836
0.3495	80.5333	62.9851
0.35	80.2667	62.3881
0.3505	80.5333	62.0896
0.351	80.5333	62.6866
0.3515	80.5333	62.9851
0.352	80	63.5821
0.3525	80	63.5821
0.353	79.7333	64.1791
0.3535	79.4667	63.5821
0.354	78.9333	62.9851
0.3545	78.9333	63.5821
0.355	79.2	63.8806
0.3555	78.6667	64.4776
0.356	79.2	64.4776
0.3565	79.4667	64.7761
0.357	79.7333	64.7761
0.3575	79.4667	63.8806
0.358	80	63.8806
0.3585	80.5333	63.8806
0.359	80.5333	63.5821
0.3595	80.8	64.4776
0.36	80.8	64.4776
0.3605	81.3333	64.1791
0.361	81.0667	64.4776
0.3615	81.3333	64.1791
0.362	81.3333	62.9851
0.3625	81.0667	62.6866
0.363	80.8	63.5821
0.3635	80.5333	65.0746
0.364	80.2667	64.4776
0.3645	80	64.7761
0.365	80	64.1791
0.3655	79.4667	63.8806
0.366	80	64.4776
0.3665	80	64.7761
0.367	79.7333	65.3731
0.3675	80	65.9701
0.368	80.5333	65.3731
0.3685	80.2667	65.0746
0.369	81.0667	64.4776
0.3695	81.3333	65.0746
0.37	81.6	65.3731
0.3705	81.8667	65.9701
0.371	81.8667	65.0746
0.3715	82.4	65.0746
0.372	82.4	64.1791
0.3725	82.1333	64.4776
0.373	82.1333	65.0746
0.3735	82.1333	65.3731
0.374	81.8667	65.3731
0.3745	81.8667	64.7761
0.375	81.8667	64.4776
0.3755	81.8667	64.1791
0.376	81.8667	64.7761
0.3765	81.6	65.3731
0.377	81.6	65.9701
0.3775	81.3333	66.2687
0.378	81.6	66.2687
0.3785	81.6	65.9701
0.379	81.3333	65.9701
0.3795	81.3333	65.6716
0.38	81.8667	65.6716
0.3805	82.1333	65.6716
0.381	82.1333	66.2687
0.3815	82.6667	66.5672
0.382	82.6667	66.5672
0.3825	82.9333	67.1642
0.383	82.9333	66.8657
0.3835	83.2	66.8657
0.384	83.2	66.2687
0.3845	83.2	66.2687
0.385	83.2	65.9701
0.3855	83.2	65.6716
0.386	82.9333	65.3731
0.3865	82.6667	65.3731
0.387	82.6667	65.9701
0.3875	82.4	66.5672
0.388	82.4	66.8657
0.3885	82.1333	66.8657
0.389	81.8667	67.4627
0.3895	81.8667	67.4627
0.39	81.6	67.1642
0.3905	81.6	66.2687
0.391	81.8667	67.1642
0.3915	81.8667	67.1642
0.392	82.1333	67.1642
0.3925	82.6667	67.7612
0.393	82.6667	67.7612
0.3935	82.9333	67.4627
0.394	82.9333	67.1642
0.3945	83.4667	66.5672
0.395	83.4667	66.2687
0.3955	83.7333	66.8657
0.396	83.4667	66.5672
0.3965	83.4667	67.1642
0.397	83.4667	67.4627
0.3975	83.4667	67.1642
0.398	83.4667	67.4627
0.3985	83.2	67.1642
0.399	82.9333	67.4627
0.3995	82.9333	66.8657
0.4	82.6667	66.5672
0.4005	82.6667	67.1642
0.401	82.6667	67.4627
0.4015	82.6667	67.7612
0.402	82.1333	68.3582
0.4025	82.6667	68.6567
0.403	82.6667	68.3582
0.4035	82.9333	68.9552
0.404	82.9333	68.9552
0.4045	83.2	68.6567
0.405	83.7333	68.3582
0.4055	84	67.4627
0.406	84.2667	67.1642
0.4065	84.8	67.4627
0.407	84.8	68.0597
0.4075	84.5333	68.3582
0.408	84.8	68.0597
0.4085	84.2667	68.0597
0.409	84.2667	67.1642
0.4095	84	66.8657
0.41	83.2	67.1642
0.4105	82.9333	67.4627
0.411	82.4	68.0597
0.4115	82.4	68.3582
0.412	82.6667	68.6567
0.4125	83.4667	68.3582
0.413	83.7333	68.3582
0.4135	84	67.7612
0.414	84.2667	67.7612
0.4145	84.5333	68.0597
0.415	84.5333	68.6567
0.4155	84.2667	69.2537
0.416	85.0667	69.2537
0.4165	85.0667	68.6567
0.417	85.0667	67.7612
0.4175	85.3333	68.3582
0.418	85.0667	68.6567
0.4185	85.0667	68.9552
0.419	84.5333	69.2537
0.4195	84.2667	69.5522
0.42	83.7333	69.2537
0.4205	83.2	68.3582
0.421	83.4667	68.0597
0.4215	83.4667	68.6567
0.422	83.7333	69.2537
0.4225	83.4667	69.2537
0.423	83.7333	69.2537
0.4235	83.7333	68.9552
0.424	84	68.6567
0.4245	84.5333	68.6567
0.425	84.8	68.6567
0.4255	85.0667	68.9552
0.426	84.8	69.2537
0.4265	84.8	69.5522
0.427	85.0667	69.8507
0.4275	84.8	69.8507
0.428	85.0667	69.8507
0.4285	85.0667	69.8507
0.429	85.3333	69.5522
0.4295	85.8667	69.2537
0.43	85.8667	68.9552
0.4305	86.1333	68.6567
0.431	85.6	68.9552
0.4315	85.3333	69.2537
0.432	85.6	69.8507
0.4325	85.3333	70.1493
0.433	84.8	69.8507
0.4335	85.0667	69.5522
0.434	84.8	68.9552
0.4345	84.2667	68.6567
0.435	84	68.6567
0.4355	84	68.9552
0.436	84	69.8507
0.4365	83.7333	70.1493
0.437	84.5333	70.7463
0.4375	84.5333	70.7463
0.438	85.0667	70.7463
0.4385	85.6	71.0448
0.439	85.6	70.7463
0.4395	85.8667	69.8507
0.44	85.6	69.5522
0.4405	86.1333	69.8507
0.441	86.4	70.7463
0.4415	86.1333	71.0448
0.442	86.1333	71.0448
0.4425	86.1333	70.1493
0.443	85.3333	69.5522
0.4435	84.8	69.5522
0.444	85.0667	70.4478
0.4445	84.5333	71.0448
0.445	84.8	71.0448
0.4455	85.0667	70.7463
0.446	85.3333	70.7463
0.4465	85.0667	69.8507
0.447	85.3333	69.8507
0.4475	85.3333	70.4478
0.448	85.6	70.7463
0.4485	85.6	71.3433
0.449	86.1333	71.0448
0.4495	86.1333	70.4478
0.45	86.4	70.1493
0.4505	86.4	70.7463
0.451	86.6667	70.7463
0.4515	86.9333	71.3433
0.452	86.4	71.6418
0.4525	86.1333	71.3433
0.453	85.8667	71.0448
0.4535	85.8667	71.0448
0.454	85.3333	70.4478
0.4545	85.3333	70.4478
0.455	85.6	71.0448
0.4555	85.6	71.6418
0.456	85.6	71.6418
0.4565	85.6	70.1493
0.457	85.6	70.7463
0.4575	85.8667	71.0448
0.458	85.8667	71.3433
0.4585	86.1333	71.9403
0.459	86.1333	72.2388
0.4595	86.4	72.2388
0.46	86.4	71.6418
0.4605	85.8667	71.0448
0.461	85.8667	71.0448
0.4615	86.1333	71.6418
0.462	86.1333	72.5373
0.4625	86.1333	72.2388
0.463	85.8667	72.2388
0.4635	86.4	72.2388
0.464	85.8667	71.3433
0.4645	86.1333	71.0448
0.465	86.1333	71.6418
0.4655	86.4	71.9403
0.466	86.1333	72.2388
0.4665	86.4	72.2388
0.467	86.4	71.9403
0.4675	86.1333	71.3433
0.468	86.4	71.0448
0.4685	86.4	71.0448
0.469	86.4	71.9403
0.4695	86.1333	72.2388
0.47	86.4	72.2388
0.4705	86.1333	71.9403
0.471	86.6667	71.3433
0.4715	86.9333	71.6418
0.472	86.4	71.9403
0.4725	86.6667	72.5373
0.473	86.4	73.1343
0.4735	85.8667	73.7313
0.474	86.4	73.1343
0.4745	86.6667	72.5373
0.475	86.9333	71.9403
0.4755	87.4667	71.9403
0.476	87.4667	72.2388
0.4765	87.7333	72.8358
0.477	87.4667	73.1343
0.4775	87.7333	72.8358
0.478	87.2	73.1343
0.4785	87.2	72.8358
0.479	87.2	72.5373
0.4795	86.6667	72.2388
0.48	85.8667	72.2388
0.4805	85.8667	72.2388
0.481	85.3333	71.9403
0.4815	85.3333	72.2388
0.482	86.1333	72.2388
0.4825	86.4	73.4328
0.483	86.6667	72.2388
0.4835	86.6667	72.2388
0.484	86.9333	72.8358
0.4845	86.9333	73.1343
0.485	86.9333	73.4328
0.4855	86.4	73.4328
0.486	86.9333	73.7313
0.4865	87.2	74.9254
0.487	87.4667	73.4328
0.4875	88.2667	73.4328
0.488	88.2667	73.7313
0.4885	88.5333	74.9254
0.489	88	74.6269
0.4895	88.2667	72.5373
0.49	88	72.2388
0.4905	87.7333	72.2388
0.491	87.2	72.5373
0.4915	86.6667	73.1343
0.492	86.4	73.4328
0.4925	86.6667	74.6269
0.493	86.6667	75.5224
0.4935	86.9333	74.3284
0.494	87.2	75.5224
0.4945	87.4667	74.9254
0.495	87.7333	74.9254
0.4955	87.7333	74.6269
0.496	87.7333	74.0299
0.4965	87.7333	74.0299
0.497	87.7333	74.0299
0.4975	87.2	75.2239
0.498	87.4667	76.1194
0.4985	87.4667	76.4179
0.499	87.4667	75.8209
0.4995	87.7333	75.2239
0.5	88	75.2239
0.5005	88.5333	73.1343
0.501	88.5333	73.7313
0.5015	88.5333	73.4328
0.502	88.2667	74.0299
0.5025	88.2667	75.8209
0.503	87.4667	76.4179
0.5035	86.9333	76.1194
0.504	87.2	76.1194
0.5045	86.9333	75.8209
0.505	86.6667	75.2239
0.5055	86.6667	75.2239
0.506	86.9333	74.3284
0.5065	86.9333	76.1194
0.507	86.9333	74.6269
0.5075	87.2	76.7164
0.508	87.4667	77.0149
0.5085	88	77.0149
0.509	88.8	77.0149
0.5095	88.8	77.0149
0.51	88.8	76.7164
0.5105	89.0667	76.7164
0.511	88.2667	76.4179
0.5115	88.5333	76.4179
0.512	88.2667	75.5224
0.5125	87.7333	75.2239
0.513	87.4667	75.2239
0.5135	87.4667	74.3284
0.514	88.2667	72.5373
0.5145	88.2667	73.4328
0.515	88	74.0299
0.5155	88	74.6269
0.516	88	76.1194
0.5165	88.2667	76.7164
0.517	88	77.0149
0.5175	87.7333	76.4179
0.518	87.4667	75.8209
0.5185	87.4667	75.8209
0.519	87.7333	76.7164
0.5195	87.7333	77.0149
0.52	87.7333	77.3134
0.5205	87.7333	77.9104
0.521	87.7333	77.6119
0.5215	88	76.7164
0.522	88.5333	76.4179
0.5225	89.0667	76.1194
0.523	89.0667	75.5224
0.5235	89.3333	75.8209
0.524	89.0667	75.8209
0.5245	89.3333	76.1194
0.525	88.8	76.1194
0.5255	88.8	75.8209
0.526	88.5333	76.7164
0.5265	88.8	75.8209
0.527	88.5333	76.1194
0.5275	88.2667	75.8209
0.528	88	76.1194
0.5285	88.2667	76.4179
0.529	88.2667	76.4179
0.5295	88	77.3134
0.53	88.2667	77.0149
0.5305	88.2667	77.3134
0.531	88.8	77.0149
0.5315	88.8	77.3134
0.532	89.0667	77.6119
0.5325	89.0667	77.0149
0.533	89.0667	77.6119
0.5335	88.8	77.9104
0.534	89.0667	77.3134
0.5345	89.3333	77.3134
0.535	89.3333	76.1194
0.5355	89.6	75.8209
0.536	89.6	75.8209
0.5365	89.6	76.1194
0.537	89.6	76.4179
0.5375	89.6	76.7164
0.538	89.3333	77.0149
0.5385	88.8	77.6119
0.539	89.0667	77.6119
0.5395	88.5333	77.9104
0.54	88.8	77.3134
0.5405	88.2667	77.0149
0.541	88.5333	77.3134
0.5415	88.2667	78.209
0.542	88	78.5075
0.5425	88.2667	78.806
0.543	88	78.806
0.5435	88.5333	78.806
0.544	88.8	78.5075
0.5445	89.0667	78.806
0.545	89.3333	78.209
0.5455	89.6	77.9104
0.546	89.6	77.3134
0.5465	89.8667	77.0149
0.547	90.1333	76.1194
0.5475	89.8667	76.4179
0.548	89.8667	75.8209
0.5485	89.6	76.1194
0.549	89.6	76.1194
0.5495	89.3333	76.1194
0.55	89.3333	76.7164
0.5505	88.8	76.7164
0.551	88.8	77.0149
0.5515	88.5333	77.3134
0.552	88	77.9104
0.5525	87.4667	77.6119
0.553	87.7333	78.806
0.5535	88.2667	78.806
0.554	88.8	79.403
0.5545	89.0667	79.1045
0.555	89.6	79.1045
0.5555	89.6	78.806
0.556	90.1333	78.806
0.5565	90.4	78.5075
0.557	90.6667	78.209
0.5575	90.9333	77.9104
0.558	90.6667	77.6119
0.5585	90.6667	77.3134
0.559	90.6667	77.0149
0.5595	90.6667	77.3134
0.56	90.1333	77.3134
0.5605	89.6	77.9104
0.561	89.3333	78.209
0.5615	89.3333	78.5075
0.562	88.8	78.5075
0.5625	88.2667	78.806
0.563	88.5333	79.403
0.5635	88.8	79.403
0.564	88.8	80
0.5645	88.5333	79.7015
0.565	88.8	79.7015
0.5655	89.0667	79.7015
0.566	89.0667	79.403
0.5665	88.8	78.806
0.567	88.8	78.806
0.5675	89.3333	78.5075
0.568	89.3333	78.209
0.5685	89.6	77.9104
0.569	90.1333	78.209
0.5695	90.9333	78.5075
0.57	90.9333	78.5075
0.5705	91.2	78.209
0.571	90.9333	78.5075
0.5715	90.6667	78.209
0.572	90.1333	78.5075
0.5725	90.4	79.1045
0.573	90.1333	79.1045
0.5735	89.8667	79.403
0.574	89.6	79.7015
0.5745	89.6	80
0.575	88.8	80
0.5755	88.5333	80
0.576	88.5333	80.597
0.5765	89.0667	80.597
0.577	89.6	80.597
0.5775	89.8667	80.597
0.578	90.6667	80.597
0.5785	90.4	80
0.579	90.9333	79.403
0.5795	90.6667	79.1045
0.58	90.1333	78.806
0.5805	90.6667	78.5075
0.581	90.1333	78.209
0.5815	90.1333	78.209
0.582	89.8667	78.806
0.5825	89.8667	78.5075
0.583	89.8667	79.403
0.5835	89.6	79.1045
0.584	89.8667	80
0.5845	89.6	79.7015
0.585	89.3333	79.403
0.5855	89.3333	78.806
0.586	89.6	79.7015
0.5865	89.6	80.2985
0.587	89.6	80.597
0.5875	90.1333	81.194
0.588	90.1333	80.8955
0.5885	89.8667	80.597
0.589	90.4	80.597
0.5895	90.9333	80
0.59	91.2	79.7015
0.5905	91.2	79.7015
0.591	91.4667	79.1045
0.5915	91.7333	79.1045
0.592	91.4667	79.1045
0.5925	91.7333	79.7015
0.593	91.4667	79.403
0.5935	90.9333	79.403
0.594	90.4	79.403
0.5945	90.1333	79.1045
0.595	89.6	78.806
0.5955	89.6	78.5075
0.596	89.3333	78.5075
0.5965	89.8667	78.806
0.597	89.6	79.403
0.5975	90.1333	80
0.598	90.1333	80.2985
0.5985	90.1333	80.8955
0.599	90.4	81.194
0.5995	90.4	81.194
0.6	89.8667	81.194
0.6005	90.1333	81.194
0.601	90.4	81.194
0.6015	90.1333	81.194
0.602	90.4	80.8955
0.6025	90.9333	80.597
0.603	90.9333	79.7015
0.6035	90.9333	79.7015
0.604	90.6667	79.403
0.6045	90.9333	79.1045
0.605	91.2	78.806
0.6055	90.6667	79.1045
0.606	90.9333	79.403
0.6065	90.9333	79.7015
0.607	90.6667	80
0.6075	90.4	80.597
0.608	90.4	80.8955
0.6085	90.4	80.8955
0.609	89.8667	81.194
0.6095	89.6	81.791
0.61	89.3333	81.4925
0.6105	89.6	81.4925
0.611	90.1333	80.8955
0.6115	91.2	80.597
0.612	91.2	80.8955
0.6125	91.2	80.597
0.613	90.6667	81.194
0.6135	90.6667	81.194
0.614	90.9333	81.194
0.6145	90.9333	81.194
0.615	92	81.194
0.6155	92	80.8955
0.616	92	80.8955
0.6165	92	80.597
0.617	91.7333	80.597
0.6175	90.6667	80.2985
0.618	89.8667	80.597
0.6185	90.1333	80.2985
0.619	89.6	80.2985
0.6195	89.8667	79.7015
0.62	90.1333	80.597
0.6205	90.6667	80.8955
0.621	90.9333	80.8955
0.6215	90.4	81.194
0.622	90.1333	81.194
0.6225	90.1333	80.8955
0.623	90.4	81.4925
0.6235	91.2	81.194
0.624	92	81.791
0.6245	92	81.194
0.625	91.7333	81.4925
0.6255	91.7333	81.194
0.626	91.4667	81.194
0.6265	91.7333	80.597
0.627	91.4667	80.8955
0.6275	92	80.8955
0.628	92.2667	81.194
0.6285	92.2667	80.8955
0.629	92	81.194
0.6295	92	81.194
0.63	91.2	81.194
0.6305	91.2	81.791
0.631	90.9333	81.791
0.6315	90.1333	81.4925
0.632	89.8667	81.4925
0.6325	89.8667	81.194
0.633	90.1333	81.194
0.6335	90.1333	81.194
0.634	90.1333	81.791
0.6345	90.9333	82.0896
0.635	91.4667	82.3881
0.6355	91.7333	82.3881
0.636	92	82.0896
0.6365	92.2667	82.3881
0.637	92.5333	81.791
0.6375	91.7333	81.4925
0.638	91.4667	80.597
0.6385	91.4667	80.597
0.639	91.4667	80.8955
0.6395	92	81.194
0.64	91.7333	81.194
0.6405	91.7333	81.4925
0.641	91.7333	81.4925
0.6415	91.4667	81.791
0.642	91.4667	82.3881
0.6425	91.4667	82.6866
0.643	91.4667	82.6866
0.6435	90.9333	82.0896
0.644	90.9333	82.0896
0.6445	90.9333	82.3881
0.645	90.6667	81.791
0.6455	90.4	81.791
0.646	90.9333	82.3881
0.6465	90.9333	82.3881
0.647	92	82.6866
0.6475	92.2667	82.9851
0.648	92.2667	82.3881
0.6485	92.5333	82.3881
0.649	93.0667	82.0896
0.6495	93.0667	81.4925
0.65	92.8	81.4925
0.6505	92.2667	81.194
0.651	91.4667	80.8955
0.6515	91.2	80.8955
0.652	91.2	80.597
0.6525	90.6667	81.791
0.653	90.6667	81.4925
0.6535	90.9333	82.3881
0.654	91.2	82.6866
0.6545	91.2	82.9851
0.655	91.4667	82.9851
0.6555	91.4667	82.9851
0.656	91.4667	82.9851
0.6565	91.4667	82.6866
0.657	91.7333	83.2836
0.6575	91.4667	83.2836
0.658	91.2	83.5821
0.6585	91.7333	83.2836
0.659	91.7333	83.5821
0.6595	92.5333	83.5821
0.66	92.8	82.9851
0.6605	93.0667	82.9851
0.661	93.0667	82.6866
0.6615	92.8	82.6866
0.662	92.8	82.9851
0.6625	93.3333	82.9851
0.663	93.3333	82.6866
0.6635	92.2667	82.9851
0.664	92	82.9851
0.6645	91.4667	83.2836
0.665	91.2	82.6866
0.6655	90.9333	83.2836
0.666	90.9333	83.2836
0.6665	91.2	83.5821
0.667	92	83.8806
0.6675	91.7333	83.8806
0.668	92	83.5821
0.6685	92.5333	83.5821
0.669	92.2667	83.2836
0.6695	92	82.6866
0.67	91.7333	82.6866
0.6705	92	82.0896
0.671	91.7333	82.0896
0.6715	92.5333	81.791
0.672	93.0667	82.3881
0.6725	93.3333	82.3881
0.673	93.3333	82.9851
0.6735	93.0667	82.6866
0.674	92.5333	82.3881
0.6745	92	82.3881
0.675	92	82.9851
0.6755	91.7333	82.9851
0.676	91.4667	83.2836
0.6765	92	83.2836
0.677	92.2667	84.1791
0.6775	92	83.5821
0.678	92	83.8806
0.6785	92.2667	84.1791
0.679	92.2667	84.4776
0.6795	91.7333	84.1791
0.68	91.2	84.1791
0.6805	91.2	83.8806
0.681	91.7333	83.8806
0.6815	91.7333	83.2836
0.682	92	82.9851
0.6825	92.8	82.6866
0.683	92.8	83.2836
0.6835	93.0667	82.9851
0.684	93.0667	83.2836
0.6845	92.2667	83.5821
0.685	91.7333	83.8806
0.6855	92.5333	83.5821
0.686	92.5333	82.6866
0.6865	93.0667	82.6866
0.687	92.8	82.0896
0.6875	92.8	82.0896
0.688	92.2667	82.3881
0.6885	91.7333	82.6866
0.689	91.2	82.9851
0.6895	91.7333	82.9851
0.69	91.4667	83.8806
0.6905	91.7333	84.4776
0.691	92.2667	84.1791
0.6915	92.2667	84.1791
0.692	92.5333	84.1791
0.6925	93.0667	84.1791
0.693	93.0667	84.4776
0.6935	92.8	84.4776
0.694	92.2667	84.1791
0.6945	92.5333	83.8806
0.695	92.5333	84.1791
0.6955	93.0667	84.1791
0.696	93.6	83.2836
0.6965	93.6	82.9851
0.697	93.6	82.6866
0.6975	93.6	82.9851
0.698	93.3333	82.9851
0.6985	93.0667	83.5821
0.699	92.5333	84.1791
0.6995	92	83.8806
0.7	92	83.5821
0.7005	91.2	84.4776
0.701	91.4667	84.4776
0.7015	92.5333	84.4776
0.702	92.5333	85.6716
0.7025	92.8	85.0746
0.703	93.0667	84.7761
0.7035	92.5333	84.7761
0.704	92.2667	84.1791
0.7045	91.7333	84.4776
0.705	92.5333	83.5821
0.7055	92.8	83.5821
0.706	92.8	83.5821
0.7065	93.3333	83.2836
0.707	93.6	83.2836
0.7075	93.8667	83.5821
0.708	94.1333	83.2836
0.7085	93.6	82.6866
0.709	93.6	82.9851
0.7095	93.6	82.6866
0.71	93.6	83.2836
0.7105	93.3333	82.9851
0.711	93.0667	83.2836
0.7115	92	83.5821
0.712	91.4667	83.8806
0.7125	91.7333	83.8806
0.713	91.4667	84.1791
0.7135	91.4667	84.4776
0.714	92.2667	84.7761
0.7145	92.8	85.3731
0.715	92.8	85.3731
0.7155	92.8	85.3731
0.716	93.0667	85.6716
0.7165	93.0667	85.3731
0.717	93.3333	85.3731
0.7175	93.6	85.3731
0.718	93.6	85.6716
0.7185	93.6	85.0746
0.719	93.6	85.0746
0.7195	93.6	84.7761
0.72	93.3333	84.7761
0.7205	93.3333	84.4776
0.721	93.3333	84.1791
0.7215	93.3333	83.8806
0.722	93.3333	83.5821
0.7225	93.3333	83.8806
0.723	93.3333	84.4776
0.7235	93.0667	84.7761
0.724	92.8	84.1791
0.7245	93.0667	84.4776
0.725	92.5333	84.1791
0.7255	92.5333	84.7761
0.726	92.5333	84.1791
0.7265	92.8	84.7761
0.727	92.5333	85.0746
0.7275	93.0667	85.3731
0.728	93.0667	85.3731
0.7285	93.6	85.6716
0.729	93.8667	85.3731
0.7295	93.6	85.6716
0.73	93.3333	85.6716
0.7305	93.3333	85.3731
0.731	92.8	85.0746
0.7315	93.0667	84.7761
0.732	93.0667	84.7761
0.7325	92.8	84.4776
0.733	93.3333	84.1791
0.7335	93.3333	83.5821
0.734	93.3333	83.5821
0.7345	93.0667	83.5821
0.735	93.3333	83.8806
0.7355	93.8667	84.7761
0.736	93.0667	85.3731
0.7365	92.5333	85.9701
0.737	92.8	86.5672
0.7375	92.2667	86.2687
0.738	92.5333	85.9701
0.7385	93.3333	86.2687
0.739	93.6	85.9701
0.7395	94.1333	85.9701
0.74	93.6	85.6716
0.7405	94.1333	85.0746
0.741	93.3333	85.3731
0.7415	93.0667	84.7761
0.742	93.3333	84.7761
0.7425	93.0667	85.0746
0.743	92.5333	85.0746
0.7435	93.0667	85.3731
0.744	93.0667	85.0746
0.7445	92.8	85.6716
0.745	92.8	85.3731
0.7455	93.3333	85.3731
0.746	93.3333	84.4776
0.7465	93.6	84.4776
0.747	93.6	84.4776
0.7475	93.8667	84.7761
0.748	93.3333	85.0746
0.7485	93.3333	85.0746
0.749	92.8	85.3731
0.7495	92.8	85.9701
0.75	92.8	86.5672
0.7505	93.3333	86.2687
0.751	93.8667	86.2687
0.7515	93.8667	87.1642
0.752	93.8667	86.5672
0.7525	94.1333	86.2687
0.753	94.4	86.5672
0.7535	94.1333	86.2687
0.754	93.8667	85.9701
0.7545	93.6	85.6716
0.755	93.0667	85.3731
0.7555	93.6	85.0746
0.756	92.8	84.1791
0.7565	93.0667	83.5821
0.757	93.3333	83.8806
0.7575	93.6	84.7761
0.758	93.8667	85.3731
0.7585	93.8667	85.6716
0.759	93.3333	85.9701
0.7595	93.6	86.2687
0.76	93.8667	85.6716
0.7605	93.6	85.9701
0.761	93.0667	85.3731
0.7615	93.6	85.9701
0.762	93.6	86.2687
0.7625	93.0667	87.1642
0.763	93.3333	87.1642
0.7635	93.6	86.5672
0.764	93.8667	86.8657
0.7645	94.1333	85.9701
0.765	93.8667	85.9701
0.7655	93.8667	85.3731
0.766	94.1333	84.7761
0.7665	93.8667	84.4776
0.767	93.6	84.4776
0.7675	94.1333	84.4776
0.768	93.8667	85.3731
0.7685	94.1333	85.3731
0.769	94.1333	85.9701
0.7695	94.1333	85.9701
0.77	93.8667	86.2687
0.7705	93.8667	86.5672
0.771	94.1333	86.5672
0.7715	93.6	86.8657
0.772	93.0667	86.5672
0.7725	92.8	86.5672
0.773	92.8	86.5672
0.7735	93.0667	86.2687
0.774	93.3333	86.2687
0.7745	93.6	86.2687
0.775	94.1333	86.8657
0.7755	94.4	86.8657
0.776	94.4	86.8657
0.7765	94.6667	86.8657
0.777	95.2	86.5672
0.7775	94.6667	86.5672
0.778	94.4	85.9701
0.7785	94.6667	85.6716
0.779	94.6667	84.7761
0.7795	94.1333	84.4776
0.78	94.4	84.7761
0.7805	94.1333	85.9701
0.781	93.6	86.5672
0.7815	92.8	87.1642
0.782	93.0667	87.1642
0.7825	92.8	87.1642
0.783	92.8	86.8657
0.7835	92.5333	86.8657
0.784	93.0667	86.8657
0.7845	93.3333	87.1642
0.785	93.8667	87.4627
0.7855	93.8667	88.0597
0.786	94.1333	87.4627
0.7865	94.4	87.7612
0.787	94.4	87.1642
0.7875	94.9333	87.1642
0.788	94.9333	86.8657
0.7885	94.9333	85.9701
0.789	94.9333	85.3731
0.7895	94.6667	85.3731
0.79	94.1333	85.0746
0.7905	93.8667	85.3731
0.791	93.6	85.9701
0.7915	93.3333	86.2687
0.792	93.3333	86.8657
0.7925	93.6	86.5672
0.793	93.0667	87.1642
0.7935	93.3333	87.7612
0.794	93.0667	87.7612
0.7945	93.0667	87.7612
0.795	93.6	88.0597
0.7955	93.8667	88.0597
0.796	94.1333	87.1642
0.7965	94.1333	87.1642
0.797	94.4	87.4627
0.7975	94.4	86.8657
0.798	94.9333	87.1642
0.7985	94.6667	87.4627
0.799	94.6667	87.4627
0.7995	94.6667	87.4627
0.8	94.4	86.8657
0.8005	95.4667	86.5672
0.801	95.2	85.9701
0.8015	94.9333	85.3731
0.802	94.9333	85.6716
0.8025	94.4	85.0746
0.803	94.4	85.3731
0.8035	94.4	85.6716
0.804	93.8667	86.2687
0.8045	93.8667	87.1642
0.805	93.8667	87.7612
0.8055	93.8667	87.7612
0.806	93.6	88.3582
0.8065	93.6	88.3582
0.807	93.6	88.3582
0.8075	93.8667	88.3582
0.808	93.8667	88.0597
0.8085	94.1333	88.0597
0.809	93.8667	87.7612
0.8095	93.8667	87.1642
0.81	94.1333	86.2687
0.8105	93.8667	86.8657
0.811	94.4	87.1642
0.8115	94.4	86.8657
0.812	94.4	86.8657
0.8125	94.4	86.8657
0.813	94.1333	86.8657
0.8135	94.1333	86.5672
0.814	93.8667	86.5672
0.8145	93.8667	86.5672
0.815	93.8667	86.8657
0.8155	93.3333	87.1642
0.816	93.6	87.1642
0.8165	93.6	87.1642
0.817	93.6	87.4627
0.8175	93.6	86.8657
0.818	93.8667	87.4627
0.8185	93.8667	87.4627
0.819	93.8667	87.1642
0.8195	94.6667	87.7612
0.82	94.9333	88.3582
0.8205	94.9333	88.0597
0.821	94.9333	87.7612
0.8215	95.4667	88.3582
0.822	95.7333	87.7612
0.8225	95.7333	86.8657
0.823	95.4667	86.5672
0.8235	95.7333	86.2687
0.824	95.2	86.2687
0.8245	94.9333	87.1642
0.825	94.9333	87.1642
0.8255	94.9333	87.4627
0.826	94.4	87.1642
0.8265	93.8667	87.1642
0.827	93.6	88.0597
0.8275	93.6	88.0597
0.828	93.3333	88.3582
0.8285	93.3333	88.3582
0.829	93.8667	87.7612
0.8295	93.8667	88.3582
0.83	94.4	88.3582
0.8305	94.6667	87.7612
0.831	94.4	87.7612
0.8315	94.6667	88.0597
0.832	95.2	88.0597
0.8325	95.4667	87.7612
0.833	95.4667	88.0597
0.8335	95.4667	87.4627
0.834	95.4667	87.7612
0.8345	95.4667	87.1642
0.835	95.4667	86.8657
0.8355	95.2	86.8657
0.836	94.9333	87.1642
0.8365	94.4	86.8657
0.837	94.1333	86.2687
0.8375	94.6667	86.5672
0.838	94.6667	87.1642
0.8385	94.6667	88.0597
0.839	94.4	88.0597
0.8395	94.1333	88.9552
0.84	94.1333	88.6567
0.8405	93.8667	88.0597
0.841	94.1333	87.7612
0.8415	94.6667	87.7612
0.842	94.6667	88.0597
0.8425	94.6667	88.6567
0.843	94.9333	88.6567
0.8435	95.2	88.6567
0.844	95.2	88.6567
0.8445	95.2	88.3582
0.845	95.2	88.0597
0.8455	95.2	87.7612
0.846	95.2	87.1642
0.8465	94.9333	86.8657
0.847	95.2	85.9701
0.8475	94.6667	86.5672
0.848	94.6667	86.5672
0.8485	94.1333	86.8657
0.849	94.1333	87.1642
0.8495	93.8667	87.4627
0.85	93.6	87.7612
0.8505	93.6	88.0597
0.851	93.8667	88.6567
0.8515	93.6	89.5522
0.852	93.6	89.2537
0.8525	93.3333	89.2537
0.853	93.6	89.8507
0.8535	93.3333	89.5522
0.854	93.6	88.9552
0.8545	93.6	88.0597
0.855	93.8667	88.3582
0.8555	94.4	87.4627
0.856	94.1333	87.1642
0.8565	94.4	87.7612
0.857	94.4	87.7612
0.8575	94.6667	87.7612
0.858	94.6667	88.0597
0.8585	94.4	88.3582
0.859	94.6667	88.3582
0.8595	94.4	88.0597
0.86	94.9333	88.0597
0.8605	94.9333	87.7612
0.861	94.4	87.4627
0.8615	94.6667	88.0597
0.862	94.4	88.6567
0.8625	94.6667	89.5522
0.863	94.9333	89.8507
0.8635	94.6667	89.8507
0.864	94.9333	88.9552
0.8645	95.2	88.9552
0.865	95.2	88.3582
0.8655	95.2	88.3582
0.866	95.4667	88.6567
0.8665	95.4667	88.3582
0.867	95.4667	88.0597
0.8675	95.4667	88.6567
0.868	95.4667	88.3582
0.8685	95.4667	88.3582
0.869	95.2	88.3582
0.8695	95.2	88.3582
0.87	94.9333	88.0597
0.8705	94.9333	88.9552
0.871	94.4	88.3582
0.8715	94.9333	88.3582
0.872	94.6667	88.6567
0.8725	94.6667	88.0597
0.873	94.1333	88.0597
0.8735	94.1333	88.3582
0.874	93.8667	88.3582
0.8745	94.1333	88.9552
0.875	93.8667	89.5522
0.8755	93.8667	89.5522
0.876	94.1333	90.1493
0.8765	93.8667	90.1493
0.877	94.4	89.8507
0.8775	94.4	89.8507
0.878	94.4	89.5522
0.8785	94.4	89.5522
0.879	94.4	88.9552
0.8795	94.4	89.2537
0.88	94.9333	88.9552
0.8805	94.6667	88.3582
0.881	94.9333	88.3582
0.8815	95.2	88.0597
0.882	95.2	87.4627
0.8825	94.6667	87.4627
0.883	94.6667	87.7612
0.8835	94.9333	87.7612
0.884	94.6667	88.0597
0.8845	94.9333	88.3582
0.885	94.6667	88.6567
0.8855	94.6667	89.5522
0.886	95.4667	89.8507
0.8865	95.2	89.8507
0.887	95.2	90.1493
0.8875	95.2	90.1493
0.888	94.9333	90.1493
0.8885	94.4	90.4478
0.889	94.4	90.1493
0.8895	94.6667	89.5522
0.89	95.2	89.2537
0.8905	95.4667	89.2537
0.891	95.4667	88.6567
0.8915	95.7333	88.6567
0.892	95.7333	88.0597
0.8925	96	87.7612
0.893	95.7333	87.7612
0.8935	95.7333	88.3582
0.894	96	88.9552
0.8945	95.7333	88.9552
0.895	95.7333	89.2537
0.8955	95.2	89.5522
0.896	94.9333	89.8507
0.8965	94.6667	89.2537
0.897	94.6667	89.8507
0.8975	94.6667	89.5522
0.898	94.4	89.2537
0.8985	94.4	89.5522
0.899	94.6667	89.5522
0.8995	94.4	88.9552
0.9	94.6667	88.9552
0.9005	94.6667	89.5522
0.901	94.9333	89.8507
0.9015	95.4667	89.8507
0.902	95.2	90.1493
0.9025	95.4667	89.5522
0.903	95.7333	89.2537
0.9035	96.2667	88.9552
0.904	96	88.6567
0.9045	95.7333	88.3582
0.905	95.7333	88.3582
0.9055	96.2667	88.0597
0.906	96	88.0597
0.9065	96	89.2537
0.907	96	89.5522
0.9075	95.7333	89.8507
0.908	95.2	90.1493
0.9085	94.9333	90.1493
0.909	94.9333	90.4478
0.9095	94.6667	90.7463
0.91	94.9333	90.1493
0.9105	94.4	89.8507
0.911	94.4	90.1493
0.9115	94.1333	89.5522
0.912	94.6667	89.2537
0.9125	94.6667	89.2537
0.913	94.4	90.1493
0.9135	95.2	89.5522
0.914	96	89.8507
0.9145	96	90.1493
0.915	96	89.2537
0.9155	96.2667	88.9552
0.916	96.8	88.3582
0.9165	96.5333	88.9552
0.917	96	88.9552
0.9175	96.2667	89.2537
0.918	96	89.8507
0.9185	95.7333	90.1493
0.919	95.4667	89.8507
0.9195	95.7333	89.5522
0.92	95.2	88.9552
0.9205	95.4667	88.9552
0.921	95.4667	89.5522
0.9215	94.9333	89.8507
0.922	94.6667	90.7463
0.9225	94.4	90.7463
0.923	94.6667	90.4478
0.9235	94.6667	90.1493
0.924	94.9333	89.8507
0.9245	95.2	89.2537
0.925	95.7333	88.9552
0.9255	95.4667	89.8507
0.926	96	89.8507
0.9265	96.5333	89.5522
0.927	96.2667	89.8507
0.9275	96	89.8507
0.928	96.2667	90.1493
0.9285	96.2667	90.4478
0.929	96.2667	90.4478
0.9295	96.5333	90.4478
0.93	96	90.1493
0.9305	96.5333	90.4478
0.931	95.7333	90.1493
0.9315	96.2667	89.2537
0.932	96	89.5522
0.9325	95.7333	89.2537
0.933	95.7333	89.5522
0.9335	96	89.5522
0.934	95.4667	89.8507
0.9345	95.4667	89.8507
0.935	96	89.2537
0.9355	95.4667	89.8507
0.936	94.9333	89.8507
0.9365	94.6667	89.5522
0.937	94.9333	89.5522
0.9375	95.4667	89.5522
0.938	96	89.2537
0.9385	95.7333	89.5522
0.939	96	89.8507
0.9395	96	89.8507
0.94	95.2	89.8507
0.9405	95.2	90.4478
0.941	95.4667	90.4478
0.9415	96.2667	90.7463
0.942	96.2667	90.1493
0.9425	96.2667	90.7463
0.943	96	90.1493
0.9435	95.2	89.8507
0.944	94.6667	89.8507
0.9445	94.6667	89.5522
0.945	94.9333	89.5522
0.9455	95.7333	90.1493
0.946	96	90.7463
0.9465	96.2667	91.0448
0.947	95.4667	90.7463
0.9475	96.2667	90.7463
0.948	96.2667	90.7463
0.9485	96.2667	89.8507
0.949	96.2667	89.2537
0.9495	95.7333	89.5522
0.95	95.2	89.8507
0.9505	94.9333	90.4478
0.951	95.7333	90.7463
0.9515	96	90.7463
0.952	96.2667	90.4478
0.9525	96.5333	90.1493
0.953	96.2667	89.8507
0.9535	95.4667	89.8507
0.954	95.2	89.5522
0.9545	94.9333	90.7463
0.955	95.4667	91.0448
0.9555	95.4667	91.6418
0.956	95.4667	91.3433
0.9565	95.7333	91.3433
0.957	96	91.0448
0.9575	96	91.3433
0.958	96.2667	91.6418
0.9585	96	91.3433
0.959	96.2667	91.6418
0.9595	96	91.6418
0.96	96	91.0448
0.9605	96	90.7463
0.961	95.7333	90.1493
0.9615	95.4667	89.8507
0.962	95.2	89.5522
0.9625	95.7333	89.5522
0.963	96	89.2537
0.9635	96.5333	89.5522
0.964	96.5333	89.5522
0.9645	96.5333	89.5522
0.965	96.5333	90.1493
0.9655	97.0667	90.4478
0.966	96.5333	91.0448
0.9665	95.7333	90.4478
0.967	95.2	90.7463
0.9675	95.2	91.0448
0.968	95.2	91.0448
0.9685	95.7333	91.0448
0.969	96	91.6418
0.9695	96.2667	91.3433
0.97	96	91.3433
0.9705	96.2667	91.3433
0.971	96	91.0448
0.9715	94.9333	91.0448
0.972	95.2	91.0448
0.9725	95.2	91.0448
0.973	95.7333	90.7463
0.9735	96.5333	90.7463
0.974	96.5333	90.7463
0.9745	96.8	90.4478
0.975	96.5333	90.4478
0.9755	96.5333	90.7463
0.976	96.2667	90.7463
0.9765	95.2	90.7463
0.977	95.4667	90.7463
0.9775	96	90.4478
0.978	96	90.4478
0.9785	96.2667	91.0448
0.979	96.5333	91.0448
0.9795	96.2667	90.7463
0.98	96.2667	90.7463
0.9805	96	91.0448
0.981	95.7333	91.0448
0.9815	95.4667	91.3433
0.982	95.2	91.3433
0.9825	95.4667	91.0448
0.983	95.7333	90.7463
0.9835	95.2	91.0448
0.984	95.7333	90.7463
0.9845	96	90.7463
0.985	96.2667	90.4478
0.9855	96.5333	90.4478
0.986	96.5333	90.4478
0.9865	97.0667	90.4478
0.987	97.3333	90.1493
0.9875	96.5333	90.1493
0.988	96.2667	90.4478
0.9885	96	90.7463
0.989	95.4667	91.0448
0.9895	95.7333	91.3433
0.99	96.5333	92.2388
0.9905	96.5333	91.6418
0.991	96.5333	92.2388
0.9915	96.5333	92.2388
0.992	96.5333	92.2388
0.9925	95.4667	92.2388
0.993	95.2	91.9403
0.9935	95.2	91.6418
0.994	95.4667	91.3433
0.9945	95.7333	90.7463
0.995	96	90.7463
0.9955	96.2667	90.4478
0.996	96.8	90.4478
0.9965	96.5333	90.4478
0.997	96.5333	90.7463
0.9975	96.2667	90.4478
0.998	96	90.4478
0.9985	95.7333	90.7463
[truncated: 6,074 more rows]

## Sheet: Figure2A
		Figure on the left
				B1_s22	B1_w22	B3_s22	B3_w22	B5_s23	B7_w23	B2_s22	B4_w22	B6_w22	B5_w23	B4_w23	B8_w23	B7_w23	B5_w22	B2_w22	B9_s23	B7_s23	blebb	B8_s23	B7_s23	B5_s23
				0.03243	0.041976	0.041059	0.01499	0.0421	0.096371	0.088	0.066362	0.022981	0.025329	0.030665	0.035182	0.053278	0.041811	0.0051425	0.04927	0.023815	0.00976506	0.035332	0.024524	0.054417
				0.034686	0.049667	0.098865	0.012154	0.0465	0.092996	0.0303	0.021317	0.025318	0.029603	0.026332	0.010288	0.080829	0.042184	0.033488	0.085699	0.034273	0.000606133	0.061599	0.051301	0.040385
				0.013057	0.046805	0.047992	0.018458	0.0395	0.012126	0.0383	0.011161	0.020356	0.040828	0.017567	0.029029	0.015418	0.042934	0.0162635	0.063717	0.039354	0.002195	0.136874	0.036972	0.056378
				0.024562	0.017547	0.0143	0.015746	0.0497	0.033251	0.0588	0.01052	0.025109	0.015941	0.014352	0.067686	0.037173	0.011156	0.046656	0.079962	0.032066	0.00966611	0.125112	0.030114	0.034738
				0.02426	0.024119	0.024153	0.009427	0.0226	0.044019	0.0442	0.055577	0.024092	0.02123	0.014693	0.026323	0.028286	0.031703	0.0349424	0.07523	0.04313	0.006987	0.057049	0.04619	0.070459
				0.02722	0.045524	0.023919	0.035577	0.0313	0.008956	0.0263	0.014569	0.03291	0.02027	0.042343	0.030467	0.018491	0.029104	0.0106069	0.066321	0.034287	0.00465	0.086924	0.035391	0.090145
				0.022947	0.041569	0.067739	0.033726	0.0502	0.026294	0.0251	0.029562	0.021146	0.025243	0.015474	0.059771	0.037605	0.030616	0.0360468	0.044467	0.041533	0.012006	0.09333	0.032084	0.0382
				0.028617	0.018287	0.047115	0.01524	0.0561	0.009753	0.0315	0.013306	0.021447	0.047649	0.027742	0.012137	0.010947	0.038611	0.0241968	0.086376	0.046101	0.003747	0.165801	0.040284	0.051388
				0.049066	0.068336	0.040931	0.042166	0.0401	0.045322		0.033159	0.008776	0.030498	0.026417	0.027871	0.028286	0.022943	0.0464542	0.047745	0.044712	0.009463	0.143642	0.082193	0.074562
				0.054488	0.029236	0.056221		0.0527	0.018659		0.032014	0.060462	0.023533	0.02047	0.022029	0.036911	0.039355	0.0774887	0.07178	0.035172	0.00549	0.129614	0.051121	0.01495
				0.032017	0.038538	0.037804			0.021178		0.02293	0.024748	0.038079	0.0211	0.047701	0.008839	0.03599	0.0321962	0.097018	0.028232	0.00549	0.107206	0.032747	0.035893
				0.083951	0.081229	0.058085			0.031903			0.032377	0.02256	0.04754	0.040247	0.018567	0.008906	0.0298979		0.032458		0.141903	0.04245	0.057987
					0.009625	0.023223			0.022491			0.005463	0.044709	0.049673	0.017661	0.036382	0.037758	0.0288671		0.035958		0.100984	0.035192	0.051268
						0.028678			0.030202			0.029357	0.031332	0.01544	0.05599	0.029862	0.028223	0.04284		0.056472		0.097401	0.022406	0.060232
						0.064996			0.035504			0.046976		0.019033	0.017166	0.026412	0.038556	0.0201306		0.060547		0.154634	0.054336
						0.044345			0.036542			0.035936		0.046927	0.032818		0.029205	0.0354751		0.053478		0.090715	0.073099
						0.034481			0.013427			0.033259		0.019947			0.036823	0.0434909		0.034965		0.113544	0.029599
						0.028179						0.037296					0.031376	0.0444924		0.057036		0.078705	0.058766
												0.039768					0.038085	0.0328885		0.036799		0.062138	0.030592
												0.054412						0.0360622		0.061994		0.062758
																				0.042901		0.075182
																				0.052034		0.136406
																						0.112708
																						0.013459
																						0.088308
																						0.088111
																						0.130496
																										MIN	MAX
			n	12	13	18	9	10	17	8	11	20	14	17	16	15	19	20	11	22	11	27	19	14		8	27
			average	0.0356084	0.0394198	0.0434492	0.0219427	0.04308	0.0340585	0.0428125	0.0282252	0.0301095	0.0297717	0.0268068	0.0332729	0.0311524	0.0323863	0.0338813	0.0697805	0.0421508	0.00636957	0.0996272	0.0425979	0.0522144
			Stdev	0.0189193	0.0202967	0.0204733	0.0118848	0.0102694	0.0254162	0.0213499	0.0182552	0.0135249	0.00969803	0.0123495	0.0170707	0.0181437	0.00957289	0.0154359	0.0173315	0.0107649	0.00355166	0.0371892	0.0160092	0.0189922
			SEM	0.00546153	0.00562929	0.0048256	0.00396161	0.00324745	0.00616433	0.00754833	0.00550415	0.00302426	0.00259191	0.00299519	0.00426767	0.00468467	0.00219617	0.00345156	0.00522564	0.00229508	0.00107087	0.00715707	0.00367276	0.00507589
Graphs plotted in GraphPad Prism software (version 10.0.2 for Mac).
		Figure on the right
			summer	winter
			0.0356084	0.0394198
			0.0434492	0.030838
			0.04308	0.0282252					Mann Whitney test
			0.0428125	0.0301094					P value	<0.0001
				0.0323863					Exact or approximate P value?	Exact
			0.0697805	0.0338813					P value summary	****
			0.0421508						Significantly different (P < 0.05)?	Yes
			0.0996272	0.0340585					One- or two-tailed P value?	Two-tailed
			0.0425979	0.0297717					Sum of ranks in column A,B	143 , 67
			0.0522144	0.0294028					Mann-Whitney U	1
				0.0332729
				0.0311524
		N	9	11
		average	0.052369	0.0320471
		Stdev	0.0202315	0.00310126
		SEM	0.00674382	0.000935066

## Sheet: Figure2B
time (s)	winter_																				summer_all
0	1	1	1	1	1	1	1	1	1	1	1	1	1	1	1	1	1	1	1		1	1	1	1	1	1	1	1	1	1	1	1	1	1	1	1	1	1	1	n_summer	19		T1			T2
2	0.80899	0.839666	0.85469	0.820135	0.813832	0.837501	0.7876	0.814966	0.877943	0.834588	0.820908	0.886355	0.814355	0.835492	0.776726	0.826057	0.851782	0.851728	0.800429		0.805971	0.808976	0.808345	0.825359	0.768741	0.768734	0.967875	0.793799	0.787304	0.813241	0.817831	0.816842	0.822599	0.78363	0.848575	0.782166	0.83406	0.793743	0.835584	n_winter	19
4	0.723382	0.769124	0.759586	0.74474	0.734147	0.754412	0.69778	0.706403	0.80674	0.738942	0.724139	0.758184	0.730025	0.771673	0.675762	0.722837	0.758303	0.75	0.699173		0.716338	0.719629	0.714642	0.721633	0.669982	0.672482	0.838101	0.702334	0.698663	0.713914	0.770422	0.717025	0.712242	0.696434	0.765175	0.666618	0.751921	0.699128	0.735025				summer	winter		summer	winter
6	0.672991	0.726635	0.698176	0.697332	0.68837	0.698571	0.640706	0.637141	0.770993	0.673684	0.656131	0.675461	0.677271	0.732267	0.61196	0.657099	0.692565	0.726379	0.634531		0.660868	0.66335	0.654518	0.648585	0.612547	0.614876	0.761905	0.646919	0.641982	0.650147	0.71939	0.650314	0.6306	0.641119	0.71071	0.586356	0.692698	0.630522	0.661512				24.505	31.79		105.24	182.7
8	0.635783	0.69558	0.653651	0.66385	0.661896	0.717093	0.653844	0.567176	0.731565	0.618822	0.595458	0.618492	0.632043	0.698693	0.563949	0.607311	0.639687	0.681863	0.586047		0.61766	0.621582	0.610046	0.592445	0.569947	0.572356	0.706124	0.606612	0.60333	0.603961	0.680207	0.600987	0.570381	0.602246	0.667218	0.545861	0.6881	0.587291	0.602962				26.755	25.6767		123.05	161.9
10	0.604883	0.668946	0.619676	0.635384	0.627107	0.669163	0.617532	0.532439	0.711768	0.581381	0.555008	0.57553	0.5988	0.672703	0.526115	0.566465	0.595848	0.64241	0.54798		0.584429	0.587575	0.572449	0.545973	0.537024	0.538591	0.664007	0.575352	0.570872	0.567285	0.647372	0.563403	0.51906	0.572935	0.631009	0.494731	0.648144	0.541956	0.553907				19.2875	31.7		100.873	237.867
12	0.580393	0.644951	0.58918	0.610326	0.599501	0.627095	0.588043	0.504075	0.686495	0.550368	0.521023	0.541239	0.571308	0.64721	0.493917	0.532805	0.55792	0.609502	0.516336		0.556774	0.558229	0.53996	0.506438	0.509161	0.511316	0.629049	0.548504	0.543484	0.536858	0.620236	0.53295	0.477851	0.547767	0.598125	0.451661	0.608407	0.502034	0.513125				22.965	31.075		113.705	142.95
14	0.55635	0.624481	0.565314	0.587996	0.575363	0.589682	0.561827	0.478775	0.663269	0.523014	0.491467	0.514625	0.544261	0.626028	0.464409	0.502331	0.524931	0.579081	0.488422		0.530872	0.532263	0.511382	0.470222	0.487271	0.486016	0.599691	0.524215	0.520907	0.510922	0.59663	0.506683	0.442166	0.527219	0.568919	0.414914	0.575537	0.467345	0.477045				21.0367	27.1767		87.6333	146.1
16	0.536312	0.606411	0.543176	0.56853	0.551989	0.558098	0.537673	0.4574	0.641462	0.497372	0.465535	0.490631	0.522445	0.607437	0.438652	0.474946	0.501576	0.552406	0.442692		0.508497	0.508832	0.485576	0.438354	0.467028	0.463089	0.572253	0.502638	0.500522	0.487327	0.575232	0.484728	0.410541	0.508526	0.540122	0.382917	0.545833	0.434925	0.445322					37.3767			189.667
18	0.516133	0.587815	0.524224	0.551208	0.531094	0.5299	0.515869	0.43864	0.622586	0.474416	0.441805	0.471201	0.498207	0.590372	0.41584	0.449864	0.460294	0.528902	0.442716		0.487832	0.489058	0.462742	0.408949	0.44763	0.442363	0.548958	0.484089	0.477845	0.466337	0.556395	0.464719	0.38308	0.49186	0.514991	0.355681	0.517402	0.407853	0.415472
28	0.438456	0.51572	0.452307	0.466075	0.443141	0.426666	0.433506	0.361801	0.545057	0.385689	0.353072	0.391703	0.418076	0.515855	0.327414	0.349692	0.380807	0.437966	0.357478		0.410517	0.411074	0.375163	0.297397	0.374977	0.363332	0.453206	0.406437	0.398506	0.381783	0.485979	0.386146	0.282166	0.427746	0.417749	0.256518	0.415902	0.303337	0.304566
38	0.378002	0.456225	0.400731	0.404413	0.377811	0.356877	0.374433	0.311876	0.485789	0.331075	0.292834	0.337018	0.355645	0.460089	0.267697	0.280009	0.320783	0.372645	0.298958		0.344753	0.35675	0.3142	0.228256	0.319649	0.304954	0.383814	0.348776	0.326045	0.319874	0.434893	0.325698	0.219491	0.379079	0.349497	0.196934	0.34253	0.233515	0.233061
48	0.335202	0.410825	0.361377	0.35573	0.331174	0.306368	0.329625	0.277142	0.438306	0.285492	0.246112	0.295622	0.307524	0.413724	0.222356	0.230064	0.277082	0.326551	0.254029		0.307911	0.315319	0.270101	0.180736	0.276417	0.261675	0.32983	0.306201	0.277588	0.273977	0.394097	0.276255	0.175622	0.341949	0.300457	0.15463	0.288634	0.18373	0.184178
58	0.301122	0.371909	0.326975	0.319992	0.294048	0.266954	0.293189	0.250731	0.38801	0.249716	0.210708	0.264837	0.277232	0.378174	0.21276	0.191473	0.243346	0.29056	0.218446		0.269817	0.281184	0.236937	0.146746	0.242719	0.228858	0.28777	0.270916	0.241038	0.238876	0.361239	0.235226	0.144997	0.303929	0.261818	0.125172	0.247217	0.149059	0.148975			N	5	6		5	6
68	0.273304	0.337651	0.29859	0.288702	0.266481	0.236882	0.263143	0.22967	0.358497	0.223532	0.182607	0.238975	0.245059	0.344935	0.187358	0.16136	0.214809	0.26179	0.191698		0.237196	0.253141	0.210869	0.121657	0.215298	0.205546	0.253602	0.243845	0.2104	0.210039	0.332751	0.201894	0.122097	0.280347	0.230883	0.102646	0.213685	0.12386	0.122704			average	22.9098	30.7992		106.1	176.864
78	0.249546	0.308602	0.274268	0.264254	0.244056	0.212162	0.238376	0.21139	0.333986	0.199709	0.160378	0.218062	0.219037	0.320081	0.167933	0.137545	0.193156	0.238031	0.169417		0.205199	0.228646	0.18938	0.102731	0.192798	0.183156	0.225619	0.220169	0.185241	0.186357	0.307726	0.174001	0.104118	0.257607	0.207365	0.0849943	0.187492	0.104786	0.103162			Stdev	2.91389	4.11085		13.3624	35.3265
88	0.228984	0.28318	0.253013	0.244935	0.227572	0.191878	0.217006	0.195471	0.314779	0.178928	0.141723	0.202073	0.199491	0.298619	0.152657	0.118595	0.175432	0.219993	0.151086		0.188527	0.208228	0.171339	0.087655	0.173646	0.163692	0.203042	0.198991	0.165187	0.166294	0.284719	0.150524	0.0898032	0.240377	0.18722	0.0712461	0.165775	0.0903244	0.087952			SEM	1.30313	1.67825		5.97584	14.422
98	0.211485	0.261676	0.233926	0.229507	0.212676	0.176403	0.198219	0.182675	0.297438	0.161191	0.126419	0.186772	0.184904	0.2808	0.140406	0.103689	0.161163	0.204496	0.136737		0.162561	0.190367	0.155579	0.0756435	0.158022	0.145939	0.1824	0.180679	0.147023	0.149575	0.265608	0.130535	0.0787392	0.224899	0.170273	0.0605839	0.148114	0.0785639	0.0755552
108	0.196319	0.242294	0.21711	0.215916	0.200003	0.162961	0.183101	0.171572	0.281334	0.145508	0.11347	0.174308	0.170567	0.264663	0.131478	0.0916319	0.148058	0.192871	0.123922		0.144419	0.1743	0.143039	0.0660121	0.144647	0.130647	0.164505	0.163803	0.132952	0.135338	0.249474	0.113383	0.0699032	0.210023	0.154844	0.0518311	0.132647	0.0692198	0.0655809
118	0.182724	0.225108	0.202439	0.204653	0.188089	0.153753	0.170157	0.161474	0.269827	0.132284	0.102826	0.163906	0.159432	0.252187	0.123681	0.0817767	0.137438	0.18014	0.113914		0.128551	0.160225	0.131038	0.0584604	0.133351	0.118078	0.149736	0.14891	0.120988	0.123319	0.235842	0.0990371	0.0623363	0.198751	0.145043	0.0456077	0.123076	0.0619811	0.0582093
128	0.171087	0.210862	0.190214	0.196541	0.178509	0.145766	0.159428	0.152649	0.259169	0.122106	0.094099	0.15394	0.151305	0.240414	0.118009	0.0737599	0.127707	0.170671	0.105935		0.115195	0.148657	0.121592	0.0524114	0.123152	0.106899	0.136082	0.136	0.109929	0.112602	0.222638	0.0868385	0.055976	0.188346	0.13462	0.0400695	0.110661	0.0561475	0.0522783
138	0.160756	0.199188	0.178354	0.186998	0.165303	0.140094	0.151089	0.144792	0.247435	0.115598	0.0858442	0.145782	0.141377	0.228364	0.113505	0.066874	0.119462	0.161832	0.0986426		0.103752	0.137521	0.113071	0.0473288	0.114477	0.0971539	0.125	0.124963	0.101171	0.103475	0.210533	0.0766979	0.0510537	0.179676	0.12535	0.0362029	0.101734	0.0507657	0.0475335			Graphs plotted in GraphPad Prism software (version 10.0.2 for Mac).
148	0.151239	0.187076	0.168099	0.17855	0.162557	0.135455	0.142487	0.137381	0.235161	0.106664	0.0789461	0.139391	0.131785	0.219189	0.108836	0.061067	0.112811	0.154335	0.0926579		0.0934097	0.128081	0.102787	0.0424402	0.106776	0.0889344	0.114296	0.115495	0.0928956	0.0956894	0.198275	0.0679379	0.0466369	0.170765	0.117959	0.032663	0.0942123	0.0473938	0.0436836
158	0.140897	0.176813	0.15903	0.170899	0.154888	0.132206	0.136363	0.130869	0.227539	0.100303	0.0731388	0.132673	0.130035	0.210891	0.10511	0.0561355	0.106617	0.146978	0.0873836		0.0824819	0.119391	0.096544	0.0400431	0.100086	0.0822209	0.105856	0.107336	0.0858484	0.0889152	0.187393	0.0606215	0.0427203	0.164368	0.111263	0.0297839	0.088492	0.0431072	0.0412403
168	0.134575	0.168107	0.151014	0.16595	0.148274	0.12888	0.129615	0.124683	0.22019	0.0953486	0.0680983	0.126441	0.119779	0.201221	0.101826	0.0515697	0.101226	0.141422	0.0829202		0.0751299	0.111702	0.0904247	0.036622	0.0946851	0.076141	0.098164	0.100859	0.0801824	0.0829136	0.176606	0.0544133	0.0389801	0.157463	0.10479	0.0277769	0.0838003	0.0403604	0.0394789
178	0.127161	0.159704	0.142677	0.160352	0.141983	0.124646	0.124208	0.118884	0.211951	0.0895892	0.0640927	0.121646	0.117316	0.192029	0.0988406	0.0480583	0.0959413	0.135313	0.0785938		0.0686555	0.104473	0.08538	0.0339649	0.0895081	0.071399	0.0906053	0.0943126	0.0745525	0.077683	0.166264	0.0490866	0.0360725	0.151419	0.0997818	0.0255323	0.0796877	0.0383764	0.0377441
188	0.120916	0.152102	0.136881	0.153955	0.13658	0.121512	0.118323	0.114168	0.204033	0.085921	0.0601496	0.117071	0.112735	0.180038	0.0958324	0.0448912	0.0902145	0.129663	0.0752043		0.0630992	0.0988524	0.0809198	0.0315366	0.0853622	0.067187	0.084881	0.08945	0.0709902	0.0727275	0.155926	0.044608	0.0330856	0.145638	0.0952138	0.0241409	0.0756768	0.0365136	0.0361647
198	0.115808	0.145483	0.130589	0.149224	0.130724	0.116739	0.113857	0.109436	0.18959	0.0806284	0.0569218	0.113832	0.109863	0.178196	0.0936816	0.042162	0.0881576	0.125188	0.0718073		0.0578653	0.0934054	0.0763093	0.0295609	0.0807292	0.0628472	0.0789718	0.0848618	0.0671658	0.0681817	0.146039	0.0407738	0.0304519	0.140642	0.0900765	0.0225707	0.0723782	0.034959	0.0347385
208	0.110369	0.139727	0.12384	0.144883	0.126217	0.111898	0.109162	0.104326	0.18391	0.0766538	0.0540752	0.109444	0.104744	0.170989	0.0908311	0.0397005	0.0839767	0.120245	0.0688582		0.0535211	0.0885467	0.0739274	0.0279307	0.0772675	0.0597296	0.0743428	0.0810416	0.063747	0.0641382	0.136157	0.0373415	0.0285548	0.135903	0.0869748	0.0212037	0.0695083	0.0334886	0.0326434
218	0.105849	0.13317	0.119633	0.140112	0.120998	0.10632	0.10487	0.101678	0.177298	0.0727595	0.0515838	0.105645	0.100106	0.165764	0.0886975	0.0374921	0.0810342	0.116205	0.0659716		0.0496122	0.0839927	0.0707329	0.0262375	0.0739973	0.0568978	0.0703991	0.0765973	0.061054	0.0603627	0.126168	0.0343727	0.0265228	0.131505	0.0835328	0.0205888	0.0675248	0.0322831	0.031413
238	0.0974952	0.124116	0.110508	0.131661	0.111868	0.0934852	0.0962194	0.0959107	0.166243	0.0654942	0.0474587	0.100428	0.0977594	0.155577	0.0834245	0.0336024	0.0753464	0.107499	0.061393		0.0430084	0.0766036	0.0635203	0.023867	0.0684645	0.0516149	0.0634594	0.069922	0.0562651	0.0543848	0.106936	0.0295327	0.0232659	0.12475	0.0773983	0.0186248	0.064204	0.0303891	0.0287191
258	0.0900619	0.11666	0.1026	0.124587	0.103207	0.0810012	0.0897193	0.090128	0.155975	0.0591852	0.0439327	0.0954268	0.0898741	0.144422	0.0789405	0.0307314	0.0702341	0.0992706	0.0572865		0.0380971	0.0697243	0.052181	0.0216998	0.0636281	0.0473908	0.0575195	0.0646198	0.0521223	0.0489813	0.0923451	0.0259812	0.0201681	0.11877	0.0717568	0.0170679	0.0601064	0.0286742	0.0264137
278	0.0839942	0.108152	0.0955085	0.118383	0.0963387	0.0712154	0.0831442	0.0851233	0.146927	0.0541322	0.0411084	0.090537	0.0859511	0.136759	0.0729358	0.0282558	0.0664809	0.0911962	0.0539334		0.034294	0.0645449	0.046291	0.0199729	0.059538	0.0428334	0.0527432	0.0601227	0.0481242	0.0444403	0.0777549	0.02297	0.017781	0.112948	0.0667979	0.0161289	0.0563611	0.0267022	0.0238227
298	0.0786868	0.10142	0.0896675	0.112335	0.0899334	0.0644366	0.0785864	0.0798433	0.139549	0.0498394	0.0383913	0.0855024	0.0775154	0.131137	0.068215	0.0264927	0.0626872	0.0845712	0.0508075		0.0311649	0.0600637	0.0432726	0.0185617	0.0557495	0.0410985	0.0492376	0.0561183	0.0448883	0.0401881	0.0669419	0.0203646	0.015956	0.109133	0.0628357	0.0151144	0.0525451	0.0254298	0.0213037
318	0.0735516	0.0954149	0.0849201	0.10842	0.0845305	0.0601307	0.073409	0.0753869	0.132573	0.0461221	0.0361851	0.0826216	0.0736572	0.124283	0.0629383	0.0248976	0.0596617	0.0789395	0.0482137		0.0287391	0.0560585	0.0412086	0.0172997	0.0529202	0.0379913	0.0454781	0.0526377	0.0423224	0.0367022	0.0580769	0.0180738	0.014097	0.104177	0.0585306	0.0143943	0.0499127	0.0249301	0.0188688
338	0.0687822	0.0894418	0.0796261	0.103634	0.0803605	0.0566865	0.0695382	0.0708391	0.127368	0.0421347	0.0334055	0.0795362	0.0681264	0.118505	0.0580117	0.0232415	0.056737	0.0740119	0.0459791		0.0269312	0.0525325	0.0368463	0.0161611	0.0501502	0.0359716	0.042594	0.0494278	0.0399928	0.0335363	0.0521094	0.0160546	0.0127593	0.100184	0.055241	0.0140714	0.0473799	0.0243741	0.0169207
358	0.0649265	0.0835822	0.075579	0.100819	0.0766365	0.0532239	0.066027	0.0665121	0.111354	0.0390445	0.0310453	0.0761538	0.0638723	0.113156	0.0530023	0.0218513	0.0541232	0.0696817	0.0434448		0.025813	0.0494087	0.0354744	0.0153477	0.0471705	0.0338706	0.0405789	0.0464963	0.0376905	0.0309375	0.0484627	0.0142666	0.0113728	0.0971268	0.051633	0.0131085	0.0427027	0.0237905	0.0148672
378	0.0621374	0.0773084	0.0720116	0.0963304	0.0738708	0.0506626	0.0628083	0.0638487	0.10705	0.0363299	0.0290805	0.0728065	0.0589825	0.108627	0.0485866	0.0203894	0.0517715	0.0654243	0.0420058		0.0248927	0.04676	0.0279341	0.014432	0.0448262	0.0322138	0.0381538	0.0438174	0.0362126	0.0286517	0.0458022	0.0126502	0.0106248	0.0938326	0.0484648	0.0127011	0.0374617	0.0231414	0.0138999
398	0.0597035	0.0720377	0.0683485	0.0933769	0.0719287	0.0478545	0.0593445	0.0613243	0.103303	0.0340253	0.0266569	0.0698602	0.0544562	0.104464	0.0440941	0.0189747	0.0496707	0.0622378	0.0407944		0.023954	0.0437743	0.0272923	0.013761	0.0427724	0.0304787	0.0359747	0.0419241	0.0346717	0.0268044	0.0443125	0.0113134	0.0100242	0.0905272	0.0461556	0.0123209	0.0337789	0.0227525	0.0131927
418	0.057085	0.0675582	0.0653448	0.0908304	0.0706862	0.0448728	0.0574483	0.0601461	0.0996021	0.0315533	0.0247174	0.0671105	0.0518861	0.0999158	0.040386	0.0178838	0.0481598	0.0599559	0.0384363		0.0237353	0.0412655	0.0264658	0.0128852	0.0408306	0.0291871	0.0346251	0.0403051	0.0328478	0.025126	0.0426838	0.0104259	0.00917146	0.0882143	0.0437326	0.0122872	0.0301774	0.0218803	0.0130642
438	0.0547793	0.0638802	0.0623667	0.0876429	0.0680219	0.0432226	0.0542753	0.0590796	0.0965192	0.0299572	0.0228784	0.0656189	0.0487549	0.0962438	0.037196	0.0167854	0.0454864	0.057437	0.0370468		0.0229036	0.0389089	0.0261651	0.0122425	0.0388288	0.0276545	0.0326156	0.0383766	0.0315018	0.0238241	0.0416093	0.00993906	0.00854059	0.0856398	0.0414114	0.0118962	0.0277168	0.0217368	0.0130814
458	0.0525748	0.0601834	0.0597881	0.0852989	0.0656322	0.0413755	0.0518298	0.0576802	0.0933388	0.028004	0.0213998	0.062944	0.047264	0.0930514	0.0341545	0.0160242	0.0435964	0.0550351	0.0358116		0.0226532	0.0363325	0.0251673	0.0114957	0.0373204	0.0265375	0.0310787	0.0371162	0.0297713	0.0224036	0.040789	0.00956677	0.00827627	0.0829887	0.0398936	0.0115002	0.0257014	0.0207631	0.0132336
478	0.0508923	0.0573745	0.0574469	0.0828899	0.0632933	0.0393769	0.0493752	0.0563343	0.0906958	0.026233	0.0200108	0.060217	0.0447014	0.0885162	0.0318754	0.0151577	0.0418338	0.0530366	0.0344342		0.0218262	0.0342108	0.0251924	0.0109265	0.0357887	0.025593	0.029816	0.0359575	0.028921	0.0212236	0.0403943	0.00932873	0.00797792	0.0813497	0.0379359	0.011582	0.0244332	0.0200716	0.0138201
498	0.0491058	0.0549261	0.0555797	0.0782521	0.0605808	0.0382976	0.0475677	0.0543939	0.0835288	0.0243232	0.0192036	0.0581429	0.0423998	0.0858722	0.0296745	0.0141511	0.0400077	0.0512861	0.0329279		0.0213413	0.0315941	0.0232724	0.0103261	0.0340736	0.0242713	0.0287543	0.0345903	0.0286403	0.0202105	0.039946	0.00907561	0.00771505	0.0789063	0.0360599	0.0114518	0.0236094	0.019378	0.0143112
518	0.0478686	0.0519391	0.0534332	0.076003	0.0576352	0.0364616	0.0459278	0.0524694	0.0808481	0.0230504	0.0179087	0.0555235	0.0405846	0.0825186	0.0275119	0.0132738	0.0389123	0.0495773	0.0317725		0.0207109	0.0298849	0.0227873	0.00979892	0.0328331	0.0238334	0.0275363	0.033907	0.0273982	0.0191926	0.0401459	0.00894751	0.00747249	0.0763612	0.0346519	0.0111884	0.0223761	0.018829	0.0145835
538	0.0460602	0.0511278	0.0517184	0.0730712	0.0546924	0.0350851	0.0438653	0.0504888	0.0782643	0.0220171	0.0168852	0.0529459	0.0391834	0.080074	0.0267252	0.0124299	0.03723	0.0481648	0.0306668		0.0197273	0.0279401	0.022012	0.00919576	0.0315274	0.0230433	0.0257985	0.0329809	0.0265727	0.0183021	0.0387727	0.00884631	0.00716742	0.0747419	0.0329184	0.0113799	0.0211451	0.0188391	0.015218
558	0.0448591	0.049141	0.049844	0.0718624	0.0520948	0.0343578	0.0425762	0.0487643	0.0762165	0.0209502	0.0164064	0.0510431	0.0372513	0.0767638	0.0253517	0.0118034	0.0357552	0.0462857	0.0297107		0.0191149	0.0258635	0.021322	0.00844647	0.0305431	0.0221978	0.025367	0.0319706	0.0266542	0.0175241	0.0382813	0.00883761	0.0072327	0.0729153	0.0319159	0.0114053	0.0202759	0.0181835	0.0157617
578	0.043687	0.0465846	0.0480828	0.0697724	0.0500737	0.0327197	0.0407773	0.0471592	0.0733257	0.0198101	0.0156597	0.0483327	0.0357008	0.0747802	0.0240351	0.0113794	0.0346662	0.0446869	0.0288702		0.0179975	0.0246778	0.0203167	0.00789485	0.0295474	0.0216742	0.0242879	0.0312673	0.0262884	0.0167599	0.0378763	0.00876181	0.00735113	0.0715194	0.03055	0.0110913	0.0198336	0.0178117	0.0166388
598	0.0423952	0.0455022	0.0466265	0.068268	0.0484172	0.0323294	0.039577	0.0457398	0.070937	0.0191367	0.0150683	0.046837	0.0349429	0.0723135	0.0232021	0.0107277	0.0329699	0.0437407	0.0280084		0.0167246	0.0233873	0.0193231	0.00737757	0.0289817	0.0213359	0.0244789	0.0306085	0.0244501	0.0161569	0.0371589	0.00875304	0.00718743	0.0700281	0.0294631	0.0113189	0.0193075	0.0169111	0.0173613

## Sheet: Figure 4a-b
Figure 4a-b	Total OXPHOS Rodent WB Antibody Cocktail (ab110413)
MB1																					MB2
Quantification ImageJ																					Quantification ImageJ
	2110 S22	2110 W22	2210 S23	2210 W23	2216 S23	2216 W23	2025 S22	2025 W22	2214 S23														2014 S22	2014 W22	2110 S23	2110 W23	2116 S23	2116 W23	2012 S22	2012 W22	2214 W23
Ponceau	65385.5	77411.1	78414.4	88612.9	86817.5	88941.4	79447.4	94180.9	70276.4													Ponceau	61748.2	75522.5	65325.7	69713.9	72499.4	78145.9	77209.3	82879.7	72372.8
CV	2815.36	2459.41	3058.23	3407.82	3766.65	4010.06	3201.77	3138.6	3672.77													CV	3722.26	3144.26	2906.18	3108.48	4675.38	2593.77	3814.26	3078.43	2854.6
CIII	3619.72	3676.3	4567.26	5117.38	5191.38	5261.96	5079.38	5193.67	5060.96													CIII	5081.13	4888.84	5148.26	6181.67	5523.26	4278.72	5365.26	4582.72	3924.48
CIV	3756.89	3598.36	4405.13	4510.26	5245.96	4929.26	4525.26	4579.96	4953.55													CIV	4681.55	4761.26	4605.96	5358.38	5112.55	3915.84	4674.67	4008.13	3934.3
CII	2085.75	1306.34	2736.7	2471.06	2899.06	2922.18	2716.36	2252.94	2893.94													CII	2502.75	2285.53	2471.23	2295.94	3252.3	1935.7	2618.94	2061.41	2415.94
CI	3027.65	2792.23	3586.48	2992.48	3890.43	4290.13	3641.13	4641.13	3662.6													CI	3524.06	4095.43	3541.55	3907.96	4875.08	3745.55	4386.72	3258.84	2747.77
Normalisation CV	0.0430578	0.0317707	0.0390009	0.0384574	0.0433858	0.0450866	0.0403005	0.0333252	0.0522618													Normalisation CV	0.0602812	0.0416334	0.0444876	0.044589	0.0644885	0.0331914	0.0494015	0.0371433	0.039443
Normalisation CIII	0.0553596	0.0474907	0.0582451	0.0577498	0.0597964	0.0591621	0.0639339	0.0551457	0.0720151													Normalisation CIII	0.082288	0.0647336	0.078809	0.0886719	0.0761835	0.054753	0.0694897	0.0552936	0.0542259
Normalisation CIV	0.0574575	0.0464837	0.0561776	0.0508984	0.0604252	0.0554214	0.0569592	0.0486294	0.0704866													Normalisation CIV	0.0758168	0.0630442	0.0705076	0.0768623	0.0705185	0.0501094	0.0605454	0.0483609	0.0543617
Normalisation CII	0.0318992	0.0168753	0.0349005	0.027886	0.0333926	0.0328552	0.0341906	0.0239214	0.0411794													Normalisation CII	0.0405315	0.0302629	0.0378294	0.0329337	0.0448598	0.0247703	0.03392	0.0248723	0.0333819
Normalisation CI	0.0463046	0.0360702	0.0457375	0.0337702	0.0448115	0.0482355	0.0458308	0.0492789	0.052117													Normalisation CI	0.0570715	0.0542279	0.0542137	0.0560571	0.0672431	0.0479302	0.0568159	0.0393201	0.0379669
CV				Normalisation				CIII				Normalisation				CIV				Normalisation				CII				Normalisation				CI				Normalisation
	Winter	Summer		Winter	Summer	Ratio W/S			Winter	Summer		Winter	Summer	Ratio W/S			Winter	Summer		Winter	Summer	Ratio W/S			Winter	Summer		Winter	Summer	Ratio W/S			Winter	Summer		Winter	Summer	Ratio W/S
	0.0317707	0.0430578		0.654818	0.887452	0.737863			0.0474907	0.0553596		0.693722	0.808668	0.857858			0.0464837	0.0574575		0.722677	0.893285	0.80901			0.0168753	0.0318992		0.456496	0.862911	0.529019			0.0360702	0.0463046		0.690493	0.886408	0.778978
	0.0384574	0.0390009		0.792635	0.803838	0.986063			0.0577498	0.0582451		0.843582	0.850818	0.991496			0.0508984	0.0561776		0.791312	0.873387	0.906026			0.027886	0.0349005		0.754349	0.944098	0.799016			0.0337702	0.0457375		0.646464	0.875553	0.738349
	0.0450866	0.0433858		0.929268	0.894214	1.0392			0.0591621	0.0597964		0.864213	0.873478	0.989393			0.0554214	0.0604252		0.86163	0.939423	0.917191			0.0328552	0.0333926		0.88877	0.903308	0.983906			0.0482355	0.0448115		0.923373	0.857828	1.07641
	0.0333252	0.0403005		0.686857	0.830623	0.826918			0.0551457	0.0639339		0.805543	0.933916	0.862543			0.0486294	0.0569592		0.756036	0.885537	0.85376			0.0239214	0.0341906		0.647102	0.924896	0.699649			0.0492789	0.0458308		0.943347	0.877339	1.07524
	0.039443	0.0522618		0.812949	1.07715	0.754719			0.0542259	0.0720151		0.792106	1.05196	0.752979			0.0543617	0.0704866		0.845154	1.09585	0.771233			0.0333819	0.0411794		0.903019	1.11395	0.810645			0.0379669	0.052117		0.7268	0.997677	0.728493
	0.0416334	0.0602812		0.858094	1.24244	0.690653			0.0647336	0.082288		0.945598	1.20202	0.786671			0.0630442	0.0758168		0.98014	1.17871	0.831534			0.0302629	0.0405315		0.818645	1.09642	0.74665			0.0542279	0.0570715		1.03809	1.09252	0.950175
	0.044589	0.0444876		0.919013	0.916922	1.00228			0.0886719	0.078809		1.29528	1.15121	1.12515			0.0768623	0.0705076		1.19497	1.09617	1.09013			0.0329337	0.0378294		0.890895	1.02333	0.870585			0.0560571	0.0542137		1.0731	1.03781	1.034
	0.0331914	0.0644885		0.684099	1.32916	0.514687			0.054753	0.0761835		0.799806	1.11285	0.718699			0.0501094	0.0705185		0.779044	1.09634	0.710585			0.0247703	0.0448598		0.670065	1.21351	0.552172			0.0479302	0.0672431		0.917528	1.28723	0.71279
	0.0371433	0.0494015		0.765551	1.0182	0.751866			0.0552936	0.0694897		0.807704	1.01507	0.795709			0.0483609	0.0605454		0.751861	0.941292	0.798754			0.0248723	0.03392		0.672824	0.917575	0.733262			0.0393201	0.0568159		0.752706	1.08763	0.692062
Average	0.0382933	0.0485184		0.789254	1	0.811583		Average	0.0596918	0.0684578		0.87195	1	0.875611		Average	0.0549079	0.0643216		0.853647	1	0.854247		Average	0.0275288	0.036967		0.744685	1	0.747212		Average	0.0447619	0.0522384		0.856877	1	0.865166
				P value ratio paired t test two sided		0.0145						P value ratio paired t test two sided		0.0202						P value ratio paired t test two sided		0.0095						P value ratio paired t test two sided		0.0018						P value ratio paired t test two sided		0.0338
Graphs plotted in GraphPad Prism software (version 10.0.2 for Mac).

## Sheet: Figure 5b-c
Figure 5b-c	P-MLC2 (Ser19) and MYLK2, bear samples
	MB 1																MB 2
	Quantification ImageJ																Quantification ImageJ
			2014 S22	2014 W22	2216 S23	2216 W23	2025 S22	2025 W22	2210 S23	2210 W23	2116 S23	2116 W23						2110 S22	2110 W22	2116 S22	2116 W22	2214 S23	2214 W23	2110 S23	2110 W23	2012 S22	2012 W22
		Ponceau	116949	151488	121526	152036	153130	174784	155931	135427	150031	139916					Ponceau	72689.1	83462	79401.3	108149	101682	88874.4	95358.9	97947.8	97543.1	111467
		pMLC2	3476.82	1721.87	3319.53	1884.28	2889.23	1732.23	3137.48	2131.36	2445.36	716.163					pMLC2	2760.41	3164.23	1830.23	2481.82	3304.36	2043.82	1981.53	1750.99	1179.28	1486.87
		Normalisation	0.0297294	0.0113664	0.0273153	0.0123937	0.0188678	0.00991073	0.0201209	0.015738	0.016299	0.00511853					Normalisation	0.0379755	0.0379123	0.0230504	0.0229481	0.0324971	0.0229967	0.0207797	0.0178768	0.0120899	0.0133391
			pMLC2 (pRLC)			Normalisation
			Winter	Summer		Winter	Summer	Ratio W/S
			0.0113664	0.0297294		0.476129	1.24534	0.382328
			0.0123937	0.0273153		0.519162	1.14422	0.453727
			0.00991073	0.0188678		0.415153	0.790359	0.525271
			0.015738	0.0201209		0.659252	0.842848	0.782173
			0.00511853	0.016299		0.214411	0.682753	0.314039
			0.0379123	0.0379755		1.58811	1.59076	0.998334
			0.0229481	0.0230504		0.961279	0.965564	0.995562
			0.0229967	0.0324971		0.963314	1.36128	0.707655
			0.0178768	0.0207797		0.748844	0.870444	0.860301
			0.0133391	0.0120899		0.558765	0.506435	1.10333
		Average	0.01696	0.0238725		0.710442	1	0.712272
						P value ratio paired t test two sided		0.0147
Graphs plotted in GraphPad Prism software (version 10.0.2 for Mac).
	MB 1																MB 2
	Quantification ImageJ																Quantification ImageJ
			2014 S22	2014 W22	2216 S23	2216 W23	2025 S22	2025 W22	2210 S23	2210 W23	2116 S23	2116 W23						2110 S22	2110 W22	2116 S22	2116 W22	2214 S23	2214 W23	2110 S23	2110 W23	2012 S22	2012 W22
		Ponceau	116949	151488	121526	152036	153130	174784	155931	135427	150031	139916					Ponceau	72689.1	83462	79401.3	108149	101682	88874.4	95358.9	97947.8	97543.1	111467
		MLK2	2087.11	500.042	2758.11	687.163	1142.58	923.284	1460.99	792.749	3433.41	501.627					MLK2	3231.36	1095.16	1621.7	564.749	1320.58	285.092	583.92	424.506	1816.75	719.506
		Normalisation	0.0178464	0.00330087	0.0226956	0.00451975	0.00746148	0.00528244	0.00936944	0.00585369	0.0228847	0.00358521					Normalisation	0.0444545	0.0131217	0.0204241	0.00522195	0.0129874	0.00320781	0.00612339	0.004334	0.0186251	0.00645489
			MYLK2			Normalisation
			Winter	Summer		Winter	Summer	Ratio W/S
			0.00330087	0.0178464		0.180502	0.975894	0.18496
			0.00451975	0.0226956		0.247154	1.24107	0.199146
			0.00528244	0.00746148		0.28886	0.408017	0.707961
			0.00585369	0.00936944		0.320098	0.51235	0.624763
			0.00358521	0.0228847		0.19605	1.2514	0.156664
			0.0131217	0.0444545		0.717534	2.43091	0.295172
			0.00522195	0.0204241		0.285552	1.11685	0.255676
			0.00320781	0.0129874		0.175413	0.710189	0.246994
			0.004334	0.00612339		0.236997	0.334846	0.707778
			0.00645489	0.0186251		0.352973	1.01848	0.34657
		Average	0.00548823	0.0182872		0.300113	1	0.372569
						P value ratio paired t test two sided		0.0001
Graphs plotted in GraphPad Prism software (version 10.0.2 for Mac).

## Sheet: Figure 5d
Figure 5d	P-MLC2 (Ser19) and MYLK2, mouse boot samples 7 days
pMLC2 (pRLC)									pMLC2 (pRLC)											MYLK2									MYLK2
MB1									MB2											MB1									MB2
Quantification ImageJ									Quantification ImageJ											Quantification ImageJ									Quantification ImageJ
		6 boot leg	6 ctrl leg	86 boot leg	86 ctrl leg	92 boot leg	92 ctrl leg			94 boot leg	94 ctrl leg	98 boot leg	98 ctrl leg	99 boot leg	99 ctrl leg							6 boot leg	6 ctrl leg	86 boot leg	86 ctrl leg	92 boot leg	92 ctrl leg			94 boot leg	94 ctrl leg	98 boot leg	98 ctrl leg	99 boot leg	99 ctrl leg
	Ponceau	319995	415888	480477	483590	474274	430267		Ponceau	327980	383863	408205	417793	454165	461949						Ponceau	319995	415888	480477	483590	474274	430267		Ponceau	327980	383863	408205	417793	454165	461949
	pMLC2	1678.58	3579.82	3934.23	2578.7	2330.28	3456.11		pMLC2	1016.58	1214.28	1328.28	2145.23	1265.82	3891.77						MYLK2	1720.58	2359.7	2475.41	2877.53	1939.58	3074.53		MYLK2	1375.46	1943.41	1541.87	3103.23	1957.7	3153.23
	Normalisation	0.00524563	0.00860766	0.00818819	0.00533241	0.00491338	0.00803249		Normalisation	0.00309951	0.00316332	0.00325396	0.00513469	0.00278714	0.00842468						Normalisation	0.00537689	0.00567388	0.00515198	0.00595035	0.00408957	0.00714563		Normalisation	0.00419372	0.00506276	0.00377719	0.00742769	0.00431055	0.00682594
		pMLC (pRLC)			Normalisation																	MYLK2			Normalisation
		Boot	Ctrl		Boot	Ctrl	Ratio Boots/Ctrl															Boot	Ctrl		Boot	Ctrl	Ratio
		0.00524563	0.00860766		0.813376	1.33469	0.609414															0.00537689	0.00567388		0.84706	0.893848	0.947655
		0.00818819	0.00533241		1.26964	0.826831	1.53555															0.00515198	0.00595035		0.811628	0.937401	0.865828
		0.00491338	0.00803249		0.761857	1.2455	0.611688															0.00408957	0.00714563		0.64426	1.1257	0.572318
		0.00309951	0.00316332		0.480603	0.490498	0.979827															0.00419372	0.00506276		0.660667	0.797572	0.828347
		0.00325396	0.00513469		0.504552	0.796173	0.633722															0.00377719	0.00742769		0.595049	1.17014	0.508529
		0.00278714	0.00842468		0.432168	1.30631	0.33083															0.00431055	0.00682594		0.679072	1.07534	0.631495
	Average	0.0045813	0.00644921		0.710366	1	0.783505														Average	0.00448332	0.00634771		0.706289	1	0.725696
					P value ratio paired t test two sided		0.1822																		P value ratio paired t test two sided		0.02
Graphs plotted in GraphPad Prism software (version 10.0.2 for Mac).

## Sheet: Figure 5e
Figure 5e	P-MLC2 (Ser19) and MYLK2, mouse boot samples 14 days
pMLC2 (pRLC)													MYLK2
MB1													MB1
Quantification ImageJ													Quantification ImageJ
		1 ctrl leg	1 boot leg	2 ctrl leg	2 boot leg	3 ctrl leg	3 boot leg	4 ctrl leg	4 boot leg					1 ctrl leg	1 boot leg	2 ctrl leg	2 boot leg	3 ctrl leg	3 boot leg	4 ctrl leg	4 boot leg
	Ponceau	438085	461682	475061	526091	454965	447067	418366	388362				Ponceau	438085	461682	475061	526091	454965	447067	418366	388362
	pMLC2	3983.13	2394.6	2347.48	3415.6	2790.77	2242.06	5116.26	3138.06				MYLK2	3072.11	722.627	1240.46	675.92	961.042	342.092	1867.28	817.335
	Normalisation	0.00909215	0.00518669	0.00494143	0.0064924	0.00613403	0.00501505	0.0122291	0.00808025				Normalisation	0.00701259	0.00156521	0.00261115	0.0012848	0.00211234	0.000765192	0.00446327	0.00210457
		pMLC (pRLC)			Normalisation									MYLK2			Normalisation
		Boot	Ctrl		Boot	Ctrl	Ratio Boots/Ctrl							Boot	Ctrl		Boot	Ctrl	Ratio Boots/Ctrl
		0.00518669	0.00909215		0.771537	1.35249	0.570458							0.00156521	0.00701259		0.400101	1.79257	0.223199
		0.0064924	0.00494143		0.965767	0.735054	1.31387							0.0012848	0.00261115		0.328422	0.667468	0.492041
		0.00501505	0.00613403		0.746005	0.912458	0.817577							0.000765192	0.00211234		0.1956	0.539961	0.362248
		0.00808025	0.0122291		1.20197	1.81912	0.660739							0.00210457	0.00446327		0.537974	1.14091	0.471531
	Average	0.00556471	0.00672254		0.82777	1	0.840661						Average	0.00120506	0.00391203		0.308041	1	0.387255
					P value ratio paired t test two sided		0.2511										P value ratio paired t test two sided		0.012
Graphs plotted in GraphPad Prism software (version 10.0.2 for Mac).

## Sheet: sup1B
				skinned fibers	skinned fibers	frozen muscle	frozen muscle			skinned fibers winter	skinned fibers summer
				1.48213	1.26118	0.921348	0.957089			30.4093	56.0779
				1.94182	1.60532	1.07865	1.24066			36.4667	86.3166
				1.13217	1.41385	0.864192	1.01285			40.1001	26.7979
				1.39808	1.15368	0.719438	0.789401			36.4281	67.8643
				0.859103	1.01232	0.748293	1.17927			-16.6956	11.081
				1.3988	1.4979	1.2922	1.25313			24.4777	10.6599
				0.92083	0.945209	1.37588	0.650985			29.4224	-45.5047
				1.00131	0.667716		0.803767			-13.6051
				0.649337	1.54593		1.11285			43.3087
				2.16611
				1.5897
			N	11	9	7	9		N	9	7
			average	1.32176	1.23368	1	1		average	23.368	30.4704
			stdev	0.466074	0.31575	0.258054	0.216085		stdev	22.5813	44.2097
			SEM	0.140527	0.10525	0.0975354	0.0720282		SEM	7.52708	16.7097
Graphs plotted in GraphPad Prism software (version 10.0.2 for Mac).
				Skinned_vs_frozen_winter
				Unpaired t test
				P value	0.1164					Swelling_winter_vs_summer
				P value summary	ns					Mann Whitney test
				Significantly different (P < 0.05)?	No					P value	0.8371
				One- or two-tailed P value?	Two-tailed					Exact or approximate P value?	Exact
				t, df	t=1.660, df=16					P value summary	ns
										Significantly different (P < 0.05)?	No
										One- or two-tailed P value?	Two-tailed
				Skinned_vs_frozen_summer						Sum of ranks in column A,B	74 , 62
				Unpaired t test						Mann-Whitney U	29
				P value	0.0856
				P value summary	ns
				Significantly different (P < 0.05)?	No
				One- or two-tailed P value?	Two-tailed
				t, df	t=1.832, df=16

[truncated: 1 more sheets: sup2A]
